# Supplementary material for: Quantitative phenotyping of shell suture strength in walnut (Juglans regia L.) enhances precision for detection of QTL and genome-wide association mapping
Source: PLoS One. 2020 Apr 9;15(4):e0231144. doi: 10.1371/journal.pone.0231144 (PMC7144996; doi:10.1371/journal.pone.0231144)
Supplement: S1 Table — Pre-test speed is the speed of probe prior to test start, Test-speed is the speed at which the probe moves for the duration of the test, Post-test is the speed at which the probe returns to the start position, Trigger force is the resistance at which the probe is sensitive to as it presses the walnut, Return to start distance is the amount of compression of the probe to the walnut shell, Calibration was performed prior to each set of tests with a 2 kg weight. (XLSX) [file pone.0231144.s006.xlsx]

## Sheet: Sheet1
Setting	Compression	Texturometer macro commands
Pre-test speed	1.00 mm/sec	[numberPoint, numSamples] = size(AreaUndertheCurve); i = 1;
Test speed	2.00 mm/sec	numSamples = numSamples /2;
Post-test speed	10.00 mm/sec	Area = zeros(numSamples,1);
Trigger force	0.005 kg	PeakForce = zeros(numSamples,1); n = 2;
Return to start distance	4.00 mm	SampleNames = Samples(2 : n : end)
Calibrated	2.00 kg	while i <= numSamples
		PeakForce(i) = max(AreaUndertheCurve(:,2*i));
		A = AreaUndertheCurve(:,2*i-1);
		B = AreaUndertheCurve(:,2*i);
		Area(i) = trapz(A,B) i = i +1;
		end
		T = table(PeakForce, Area, 'RowNames',SampleNames)
		writetable(T,'myData.xls','Sheet',1)
