# Supplementary material for: Quantitative phenotyping of shell suture strength in walnut (Juglans regia L.) enhances precision for detection of QTL and genome-wide association mapping
Source: PLoS One. 2020 Apr 9;15(4):e0231144. doi: 10.1371/journal.pone.0231144 (PMC7144996; doi:10.1371/journal.pone.0231144)
Supplement: S2 Table — Harvested data collected in 2016, 2017 for 181 individuals. EBV μ mean, EBV σ standard deviation, EBV CV coefficient of variation, VA additive genetic variance, VR residual genetic variance, h2 narrow-sense heritability, r repeatability. (XLSX) [file pone.0231144.s007.xlsx]

## Sheet: Sheet1
Texturometer measure	n	EBV m	EBV s	EBV CV	VA	VR	h2	r
Integral	181	41	8.44	20.6	155.13 (66.17%)	79.30 (33.83%)	0.66	0.5
Initial Rupture	181	27.76	7.79	28.08	132.71 (59.74%)	89.42 (40.26%)	0.6	0.43
Maximum Force	181	32.09	7.2	22.42	112.17 (64.94%)	60.54 (35.05%)	0.65	0.48
