# Supplementary material for: Quantitative phenotyping of shell suture strength in walnut (Juglans regia L.) enhances precision for detection of QTL and genome-wide association mapping
Source: PLoS One. 2020 Apr 9;15(4):e0231144. doi: 10.1371/journal.pone.0231144 (PMC7144996; doi:10.1371/journal.pone.0231144)
Supplement: S3 Table — Harvested data collected in 2015, 2016, 2017 for 736 individuals. EBV μ mean, EBV σ standard deviation, EBV CV coefficient of variation, VA additive genetic variance, VR residual genetic variance, h2 narrow-sense heritability, r repeatability. (XLSX) [file pone.0231144.s008.xlsx]

## Sheet: Sheet1
Texturometer measure	n	EBV m	EBV s	EBV CV	VA	VR	h2	r
Integral	736	32.44	6.13	18.9	76.71 (80.65%)	18.41 (19.35%)	0.81	0.76
Initial Rupture	736	26.03	6.15	23.64	78.66 (79.21%)	20.64 (20.79%)	0.79	0.8
Maximum Force	736	28.61	5.65	19.74	67.59 (81.21%)	15.63 (18.79%)	0.81	0.81
