# Supplementary material for: Quantitative phenotyping of shell suture strength in walnut (Juglans regia L.) enhances precision for detection of QTL and genome-wide association mapping
Source: PLoS One. 2020 Apr 9;15(4):e0231144. doi: 10.1371/journal.pone.0231144 (PMC7144996; doi:10.1371/journal.pone.0231144)
Supplement: S4 Table — The first 5 entrees are standard cultivars displayed for comparison. (XLSX) [file pone.0231144.s009.xlsx]

## Sheet: Sheet1
WIP ID	EBV (Integral)	Standard error
Chandler	30.715	6.838
Howard	29.341	6.976
Vina	31.057	7.201
Hartley	33.773	7.851
S.Franquette	33.261	7.908
09-028-14	54.528	3.52691
10-016-26	49.6525	3.16901
11-030-67	49.5438	3.71627
11-011-23	48.9787	3.73352
11-030-45	47.9283	3.22248
10-026-14	47.474	3.18835
11-011-15	47.225	3.16941
11-030-66	46.6422	3.16335
10-026-12	46.6409	3.85515
11-011-10	45.8401	3.16941
11-011-19	45.3401	3.16941
10-008-4	45.0106	3.73392
03-001-2434	44.9133	4.11226
10-016-19	44.8147	3.72406
09-028-7	44.7731	3.47493
10-026-4	44.7096	3.75164
11-030-15	44.6707	3.16335
09-007-2	44.2387	3.30148
10-024-18	43.9879	3.73526
10-016-43	43.9718	3.72406
