# Supplementary material for: Quantitative phenotyping of shell suture strength in walnut (Juglans regia L.) enhances precision for detection of QTL and genome-wide association mapping
Source: PLoS One. 2020 Apr 9;15(4):e0231144. doi: 10.1371/journal.pone.0231144 (PMC7144996; doi:10.1371/journal.pone.0231144)
Supplement: S5 Table — Covariance components, COVA for each trait were calculated and rescaled to give genetic correlations between traits r2G . (XLSX) [file pone.0231144.s010.xlsx]

## Sheet: Sheet1
		r2G	residual
Manual Evaluation, Integral		0.681	0.026
Initial Rupture, Integral		0.817	0.659
Maximum Force, Integral		0.899	0.763
Julian Date, Integral		0.069	0.062
