# Supplementary material for: Quantitative phenotyping of shell suture strength in walnut (Juglans regia L.) enhances precision for detection of QTL and genome-wide association mapping
Source: PLoS One. 2020 Apr 9;15(4):e0231144. doi: 10.1371/journal.pone.0231144 (PMC7144996; doi:10.1371/journal.pone.0231144)
Supplement: S6 Table — FCPU is FarmCPU model. Trait abbreviations I = integral, ME = manual evaluation, IR = initial rupture, MF = maximum force, ID = ‘Idaho’, CR = ‘Chandler’, 16 = 2016, 17 = 2017. (XLSX) [file pone.0231144.s011.xlsx]

## Sheet: Sheet1
SNP	Chr	Start	End	Method	Trait	Transcript_ID	Gene Annotation	Gene ID
AX. 170916442	Chr01	41347248	41363270	FCPU	integral	XM_018971245.1	N-alpha-acetyltransferase 35, NatC auxiliary subunit, variant X1	LOC108995653
AX. 170916442	Chr01	41347611	41363271	FCPU	integral	XM_018971246.1	N-alpha-acetyltransferase 35, NatC auxiliary subunit, variant X2	LOC108995653
AX. 170916442	Chr01	41364381	41367324	FCPU	integral	XM_018971177.1	probable glycosyltransferase At5g20260	LOC108995588
AX. 171507910	Chr01	14864304	14866665	FCPU	hammer	XM_018995258.1	rho GTPase-activating protein gacF-like	LOC109013235
AX. 170923201	Chr01	42324405	42328696	FCPU	IR	XM_018971579.1	GABA transporter 1-like	LOC108995908
AX. 170857218	Chr01	37597623	37600619	FCPU	MF	XM_018990861.1	uncharacterized LOC109010139	LOC109010139
AX. 170557708	Chr01	44880877	44895198	RQTL	ID_integral	XM_018977744.1	GBF-interacting protein 1-like	LOC109000754
AX. 170557708	Chr01	44897070	44900449	RQTL	ID_integral	XM_018977745.1	U-box domain-containing protein 2, variant X1	LOC109000755
AX. 170557708	Chr01	44897078	44900449	RQTL	ID_integral	XM_018977746.1	U-box domain-containing protein 2, variant X2	LOC109000755
AX. 170557708	Chr01	44902174	44904663	RQTL	ID_integral	XM_018977747.1	uncharacterized LOC109000757	LOC109000757
AX. 170557708	Chr01	44902698	44903478	RQTL	ID_integral	XM_018999557.1	uncharacterized LOC109017259	LOC109017259
AX. 170557708	Chr01	44906499	44930274	RQTL	ID_integral	XM_018977748.1	ribonuclease E/G-like protein, chloroplastic, variant X1	LOC109000758
AX. 170557708	Chr01	44906499	44926138	RQTL	ID_integral	XM_018977749.1	ribonuclease E/G-like protein, chloroplastic, variant X3	LOC109000758
AX. 170557708	Chr01	44907726	44930274	RQTL	ID_integral	XR_001997767.1	ribonuclease E/G-like protein, chloroplastic, variant X2	LOC109000758
AX. 170557708	Chr01	44914968	44917683	RQTL	ID_integral	XM_018977751.1	uncharacterized LOC109000759	LOC109000759
AX. 170557708	Chr01	44951881	44956954	RQTL	ID_integral	XM_018977752.1	RRP15-like protein	LOC109000760
AX. 170557708	Chr01	44957519	44963194	RQTL	ID_integral	XM_018977753.1	zinc finger protein CONSTANS-LIKE 9-like, variant X1	LOC109000761
AX. 170557708	Chr01	44957519	44962964	RQTL	ID_integral	XM_018977754.1	zinc finger protein CONSTANS-LIKE 9-like, variant X2	LOC109000761
AX. 170557708	Chr01	44957519	44963194	RQTL	ID_integral	XM_018977758.1	zinc finger protein CONSTANS-LIKE 9-like, variant X3	LOC109000761
AX. 170557708	Chr01	44961212	44961992	RQTL	ID_integral	XM_018999537.1	zinc finger protein CONSTANS-LIKE 10-like	LOC109017233
AX. 170557708	Chr01	44965695	44987024	RQTL	ID_integral	XR_001997768.1	uncharacterized LOC109000762, variant X2	LOC109000762
AX. 170557708	Chr01	44965695	44987024	RQTL	ID_integral	XM_018977759.1	uncharacterized LOC109000762, variant X1	LOC109000762
AX. 170557708	Chr01	44965695	44987024	RQTL	ID_integral	XM_018977760.1	uncharacterized LOC109000762, variant X3	LOC109000762
AX. 170557708	Chr01	44965695	44987024	RQTL	ID_integral	XM_018977761.1	uncharacterized LOC109000762, variant X4	LOC109000762
AX. 170557708	Chr01	45050031	45051514	RQTL	ID_integral	XM_018977742.1	uncharacterized LOC109000752	LOC109000752
AX. 170557708	Chr01	45070260	45071183	RQTL	ID_integral	XM_018977763.1	uncharacterized membrane protein At3g27390-like	LOC109000765
AX. 170557708	Chr01	45072854	45089145	RQTL	ID_integral	XM_018977762.1	probable glycosyltransferase At3g07620	LOC109000764
AX. 170557708	Chr01	45115678	45116938	RQTL	ID_integral	XM_018977743.1	uncharacterized LOC109000753	LOC109000753
AX. 170557708	Chr01	45155740	45163182	RQTL	ID_integral	XM_018977765.1	subtilisin-like protease SBT5.3, variant X2	LOC109000766
AX. 170557708	Chr01	45155749	45162798	RQTL	ID_integral	XM_018977767.1	subtilisin-like protease SBT5.3, variant X3	LOC109000766
AX. 170557708	Chr01	45155752	45163182	RQTL	ID_integral	XM_018977764.1	subtilisin-like protease SBT5.3, variant X1	LOC109000766
AX. 170557708	Chr01	45161099	45161887	RQTL	ID_integral	XM_018998606.1	subtilisin-like protease SBT5.4	LOC109016162
AX. 170557708	Chr01	45165802	45172225	RQTL	ID_integral	XR_001997769.1	uncharacterized LOC109000767, variant X3	LOC109000767
AX. 170557708	Chr01	45165802	45172224	RQTL	ID_integral	XM_018977768.1	uncharacterized LOC109000767, variant X1	LOC109000767
AX. 170557708	Chr01	45165802	45172224	RQTL	ID_integral	XM_018977769.1	uncharacterized LOC109000767, variant X2	LOC109000767
AX. 170557708	Chr01	45165802	45172225	RQTL	ID_integral	XM_018977770.1	uncharacterized LOC109000767, variant X4	LOC109000767
AX. 170557708	Chr01	45192515	45192985	RQTL	ID_integral	XM_018977741.1	uncharacterized LOC109000751	LOC109000751
AX. 170557708	Chr01	45192850	45203623	RQTL	ID_integral	XM_018977772.1	uncharacterized LOC109000768, variant X2	LOC109000768
AX. 170557708	Chr01	45192851	45203623	RQTL	ID_integral	XM_018977771.1	uncharacterized LOC109000768, variant X1	LOC109000768
AX. 171524856	Chr05	14601318	14601758	MLMM	MF.IR	XM_018982557.1	uncharacterized mitochondrial protein AtMg00310-like	LOC109004124
AX. 171535400	Chr05	14601318	14601758	MLMM	integral	XM_018982557.1	uncharacterized mitochondrial protein AtMg00310-like	LOC109004124
AX. 171577297	Chr05	14601318	14601758	FCPU	MF.IR	XM_018982557.1	uncharacterized mitochondrial protein AtMg00310-like	LOC109004124
AX. 170735612	Chr05	11394492	11395195	RQTL	IR.MF	XM_018962251.1	uncharacterized LOC108988865	LOC108988865
AX. 170639921	Chr05	10986929	10988010	RQTL	IR.MF	XM_018988748.1	uncharacterized LOC109008587	LOC109008587
AX. 170639921	Chr05	10986929	10988010	RQTL	IR.MF	XM_018988748.1	uncharacterized LOC109008587	LOC109008587
AX. 170639921	Chr05	10975037	10981702	RQTL	IR.MF	XM_018988753.1	exosome complex component RRP41-like	LOC109008593
AX. 170735612	Chr05	11322739	11324740	RQTL	IR.MF	XM_019003403.1	lysM domain receptor-like kinase 4	LOC109020878
AX. 171524856	Chr05	14291874	14294149	MLMM	MF.IR	XM_019003819.1	protein FAR1-RELATED SEQUENCE 5-like	LOC109021221
AX. 171535400	Chr05	14291874	14294149	MLMM	integral	XM_019003819.1	protein FAR1-RELATED SEQUENCE 5-like	LOC109021221
AX. 171577297	Chr05	14291874	14294149	FCPU	MF.IR	XM_019003819.1	protein FAR1-RELATED SEQUENCE 5-like	LOC109021221
AX. 171524856	Chr05	14326612	14327308	MLMM	MF.IR	XM_019004012.1	uncharacterized LOC109021390	LOC109021390
AX. 171535400	Chr05	14326612	14327308	MLMM	integral	XM_019004012.1	uncharacterized LOC109021390	LOC109021390
AX. 171577297	Chr05	14326612	14327308	FCPU	MF.IR	XM_019004012.1	uncharacterized LOC109021390	LOC109021390
AX. 171059344	Chr05	11898780	11899385	FCPU	IR	XM_019004195.1	uncharacterized mitochondrial protein AtMg00860-like	LOC109021546
AX. 171059344	Chr05	11915741	11917800	FCPU	IR	XM_019004192.1	uncharacterized LOC109021542, variant X1	LOC109021542
AX. 171059344	Chr05	11929626	11932652	FCPU	IR	XM_019004191.1	uncharacterized LOC109021541	LOC109021541
AX. 171059344	Chr05	11929626	11932652	FCPU	IR	XM_019004191.1	uncharacterized LOC109021541	LOC109021541
AX. 170748328	Chr05	13311393	13314071	RQTL	CR.IR.MF	XM_018951958.1	uncharacterized LOC108980909, variant X1	LOC108980909
AX. 170748328	Chr05	13311393	13313981	RQTL	CR.IR.MF	XR_001994471.1	uncharacterized LOC108980909, variant X2	LOC108980909
AX. 170748328	Chr05	13311393	13313981	RQTL	CR.IR.MF	XR_001994471.1	uncharacterized LOC108980909, variant X2	LOC108980909
AX. 170748328	Chr05	13311393	13313981	RQTL	CR.IR.MF	XR_001994472.1	uncharacterized LOC108980909, variant X3	LOC108980909
AX. 170748328	Chr05	13311393	13313981	RQTL	CR.IR.MF	XR_001994472.1	uncharacterized LOC108980909, variant X3	LOC108980909
AX. 170735612	Chr05	11375028	11377217	RQTL	CR.IR.MF	XR_001994656.1	uncharacterized LOC108982081, variant X4	LOC108982081
AX. 170748328	Chr05	13300987	13305091	RQTL	CR.IR.MF	XM_018959690.1	UBP1-associated protein 2B-like, variant X2	LOC108986892
AX. 170748328	Chr05	13301026	13305091	RQTL	CR.IR.MF	XR_001995445.1	UBP1-associated protein 2B-like, variant X3	LOC108986892
AX. 170748328	Chr05	13301026	13305091	RQTL	CR.IR.MF	XR_001995446.1	UBP1-associated protein 2B-like, variant X4	LOC108986892
AX. 170748328	Chr05	13300854	13305090	RQTL	CR.IR.MF	XM_018959689.1	UBP1-associated protein 2B-like, variant X1	LOC108986892
AX. 170748539	Chr05	13006401	13010869	RQTL	CR.IR.MF	XM_018959688.1	probable disease resistance protein At4g27220	LOC108986889
AX. 171524856	Chr05	14408606	14411238	MLMM	MF.IR	XM_018966981.1	uncharacterized LOC108992425	LOC108992425
AX. 171535400	Chr05	14408606	14411238	MLMM	integral	XM_018966981.1	uncharacterized LOC108992425	LOC108992425
AX. 171577297	Chr05	14408606	14411238	FCPU	MF.IR	XM_018966981.1	uncharacterized LOC108992425	LOC108992425
AX. 170639921	Chr05	10956453	10960926	RQTL	IR.MF	XM_018988751.1	putative cyclic nucleotide-gated ion channel 15	LOC109008590
AX. 171524856	Chr05	14295944	14298775	MLMM	IR.MF	XR_001999242.1	uncharacterized LOC109010715	LOC109010715
AX. 171535400	Chr05	14295944	14298775	MLMM	integral	XR_001999242.1	uncharacterized LOC109010715	LOC109010715
AX. 171577297	Chr05	14295944	14298775	FCPU	MF.IR	XR_001999242.1	uncharacterized LOC109010715	LOC109010715
AX. 171524856	Chr05	14295944	14298775	MLMM	MF.IR	XR_002001056.1	uncharacterized LOC109021220	LOC109021220
AX. 171535400	Chr05	14295944	14298775	MLMM	integral	XR_002001056.1	uncharacterized LOC109021220	LOC109021220
AX. 171577297	Chr05	14295944	14298775	FCPU	MF.IR	XR_002001056.1	uncharacterized LOC109021220	LOC109021220
AX. 171524856	Chr05	14295944	14298777	MLMM	MF.IR	XR_001994745.1	uncharacterized LOC108982702	LOC108982702
AX. 171535400	Chr05	14295944	14298777	MLMM	integral	XR_001994745.1	uncharacterized LOC108982702	LOC108982702
AX. 171577297	Chr05	14295944	14298777	FCPU	MF.IR	XR_001994745.1	uncharacterized LOC108982702	LOC108982702
AX. 170735612	Chr05	11228423	11229930	RQTL	IR.MF	XR_001995295.1	uncharacterized LOC108986043	LOC108986043
AX. 170721959	Chr11	13148947	13156253	FCPU	integral	XM_018977194.1	uncharacterized LOC109000358	LOC109000358
AX. 170721959	Chr11	13172328	13207000	FCPU	integral	XM_018977196.1	alpha-latrocrustotoxin-Lt1a-like, variant X2	LOC109000361
AX. 170721959	Chr11	13172328	13206980	FCPU	integral	XM_018977195.1	alpha-latrocrustotoxin-Lt1a-like, variant X1	LOC109000361
AX. 170721959	Chr11	13172608	13206980	FCPU	integral	XM_018977197.1	alpha-latrocrustotoxin-Lt1a-like, variant X3	LOC109000361
AX. 171511499	Chr11	13723570	13727374	FCPU	initial rupture	XM_018977218.1	leucine-rich repeat receptor-like protein kinase PXL1	LOC109000373
AX. 171511499	Chr11	13727296	13768463	FCPU	initial rupture	XR_001997702.1	probable inactive ATP-dependent zinc metalloprotease FTSHI 5, chloroplastic, variant X2	LOC109000372
AX. 171511499	Chr11	13727790	13768463	FCPU	initial rupture	XM_018977217.1	probable inactive ATP-dependent zinc metalloprotease FTSHI 5, chloroplastic, variant X1	LOC109000372
AX. 171511499	Chr11	13788985	13789740	FCPU	initial rupture	XM_018977153.1	uncharacterized LOC109000320	LOC109000320
AX. 171511499	Chr11	13818685	13820687	FCPU	initial rupture	XM_018977154.1	putative receptor-like protein kinase At3g47110	LOC109000321
AX. 170631256	Chr11	2080643	2086594	RQTL	CR.integral.17	XM_018988030.1	probable linoleate 9S-lipoxygenase 5	LOC109008077
AX. 170631256	Chr11	2089493	2103734	RQTL	CR.integral.17	XM_018988032.1	DNA polymerase zeta catalytic subunit, variant X1	LOC109008079
AX. 170631256	Chr11	2089493	2103734	RQTL	CR.integral.17	XM_018988034.1	DNA polymerase zeta catalytic subunit, variant X3	LOC109008079
AX. 170631256	Chr11	2089493	2103734	RQTL	CR.integral.17	XM_018988033.1	DNA polymerase zeta catalytic subunit, variant X2	LOC109008079
AX. 170631256	Chr11	2089584	2103734	RQTL	CR.integral.17	XM_018988035.1	DNA polymerase zeta catalytic subunit, variant X4	LOC109008079
AX. 170631256	Chr11	2092115	2103734	RQTL	CR.integral.17	XM_018988037.1	DNA polymerase zeta catalytic subunit, variant X5	LOC109008079
AX. 170631256	Chr11	2121615	2144693	RQTL	CR.integral.17	XM_018988042.1	protein ALWAYS EARLY 2-like, variant X5	LOC109008080
AX. 170631256	Chr11	2121616	2144838	RQTL	CR.integral.17	XM_018988039.1	protein ALWAYS EARLY 2-like, variant X2	LOC109008080
AX. 170631256	Chr11	2121616	2144838	RQTL	CR.integral.17	XM_018988038.1	protein ALWAYS EARLY 2-like, variant X1	LOC109008080
AX. 170631256	Chr11	2121616	2144838	RQTL	CR.integral.17	XM_018988041.1	protein ALWAYS EARLY 2-like, variant X4	LOC109008080
AX. 170631256	Chr11	2121616	2144838	RQTL	CR.integral.17	XM_018988040.1	protein ALWAYS EARLY 2-like, variant X3	LOC109008080
AX. 170631256	Chr11	2147227	2158730	RQTL	CR.integral.17	XM_018988044.1	sucrose nonfermenting 4-like protein, variant X2	LOC109008081
AX. 170631256	Chr11	2147227	2158729	RQTL	CR.integral.17	XM_018988043.1	sucrose nonfermenting 4-like protein, variant X1	LOC109008081
AX. 171167595	Chr11	22429997	22431499	RQTL	CR.MF	XM_018991871.1	basic 7S globulin-like	LOC109010910
AX. 171167595	Chr11	22460626	22462280	RQTL	CR.MF	XM_018991872.1	basic 7S globulin-like	LOC109010911
AX. 171167595	Chr11	22473715	22481071	RQTL	CR.MF	XM_018991875.1	TVP38/TMEM64 family membrane protein slr0305-like, variant X2	LOC109010912
AX. 171167595	Chr11	22473715	22481071	RQTL	CR.MF	XM_018991873.1	TVP38/TMEM64 family membrane protein slr0305-like, variant X1	LOC109010912
AX. 171167592	Chr11	22510153	22511840	RQTL	CR.MF	XM_018991876.1	adenylate isopentenyltransferase 3, chloroplastic	LOC109010913
AX. 171167592	Chr11	22560151	22560705	RQTL	CR.MF	XM_018991936.1	uncharacterized LOC109010954	LOC109010954
AX. 171167595	Chr11	22563409	22565123	RQTL	CR.MF	XM_018991878.1	protein ROOT PRIMORDIUM DEFECTIVE 1	LOC109010915
AX. 171167595	Chr11	22565838	22572289	RQTL	CR.MF	XM_018991877.1	putative DUF21 domain-containing protein At1g03270	LOC109010914
AX. 171167592	Chr11	22603364	22620047	RQTL	CR.MF	XM_018991879.1	uncharacterized LOC109010916, variant X1	LOC109010916
AX. 171167592	Chr11	22603364	22620047	RQTL	CR.MF	XM_018991881.1	uncharacterized LOC109010916, variant X3	LOC109010916
AX. 171167592	Chr11	22603364	22620047	RQTL	CR.MF	XM_018991880.1	uncharacterized LOC109010916, variant X2	LOC109010916
AX. 171167595	Chr11	22627279	22653154	RQTL	CR.MF	XM_018991884.1	protein HUA2-LIKE 2, variant X3	LOC109010917
AX. 171167595	Chr11	22634861	22653178	RQTL	CR.MF	XM_018991882.1	protein HUA2-LIKE 2, variant X1	LOC109010917
AX. 171167592	Chr11	22635163	22653180	RQTL	CR.MF	XM_018991883.1	protein HUA2-LIKE 2, variant X2	LOC109010917
AX. 171167592	Chr11	22697371	22698897	RQTL	CR.MF	XM_018991887.1	EID1-like F-box protein 3	LOC109010920
AX. 171167592	Chr11	22718131	22724338	RQTL	CR.MF	XM_018991888.1	protein PALE CRESS, chloroplastic	LOC109010921
AX. 171167592	Chr11	22725166	22729876	RQTL	CR.MF	XM_018991889.1	apoptosis-enhancing nuclease	LOC109010922
AX. 170676834	Chr11	3098124	3098684	RQTL	CR.integral.16	XM_018992466.1	uncharacterized LOC109011316	LOC109011316
AX. 170676834	Chr11	3091275	3096548	RQTL	CR.integral.16	XM_018992446.1	calmodulin-binding protein 60 C-like, variant X1	LOC109011305
AX. 170676834	Chr11	3091275	3096548	RQTL	CR.integral.16	XM_018992447.1	calmodulin-binding protein 60 C-like, variant X2	LOC109011305
AX. 171480798	Chr11	5257682	5259616	RQTL	ID.IR.MF	XM_019003194.1	L-type lectin-domain containing receptor kinase IX.1-like	LOC109020675
AX. 171480798	Chr11	5118123	5118470	RQTL	ID.IR.MF	XM_019004125.1	uncharacterized LOC109021489	LOC109021489
AX. 171480798	Chr11	5136869	5138797	RQTL	ID.IR.MF	XM_019004126.1	L-type lectin-domain containing receptor kinase IX.1-like	LOC109021490
AX. 170873965	Chr11	8248023	8249822	RQTL	ID.IR.16	XM_018966432.1	peroxidase 72-like	LOC108991997
AX. 170873965	Chr11	8212120	8212443	RQTL	ID.IR.16	XM_018966446.1	uncharacterized mitochondrial protein AtMg00820-like	LOC108992012
AX. 170873965	Chr11	8180241	8185515	RQTL	ID.IR.16	XM_018966505.1	TMV resistance protein N-like, variant X1	LOC108992055
AX. 170873965	Chr11	8180914	8185515	RQTL	ID.IR.16	XM_018966506.1	TMV resistance protein N-like, variant X2	LOC108992055
AX. 170873965	Chr11	8117582	8120537	RQTL	ID.IR.16	XM_018966447.1	TMV resistance protein N-like	LOC108992013
AX. 170873965	Chr11	8116346	8117568	RQTL	ID.IR.16	XM_018966448.1	probable WRKY transcription factor 19	LOC108992015
AX. 170873965	Chr11	8115437	8116343	RQTL	ID.IR.16	XM_018966509.1	uncharacterized LOC108992057	LOC108992057
AX. 170873965	Chr11	8081852	8085509	RQTL	ID.IR.16	XM_018966507.1	TMV resistance protein N-like, variant X2	LOC108992056
AX. 170873965	Chr11	8081853	8085509	RQTL	ID.IR.16	XR_001996256.1	TMV resistance protein N-like, variant X1	LOC108992056
AX. 170873965	Chr11	8081853	8085509	RQTL	ID.IR.16	XR_001996257.1	TMV resistance protein N-like, variant X4	LOC108992056
AX. 171547773	Chr11	10813873	10816546	FCPU	MF	XM_018970754.1	uncharacterized LOC108995230	LOC108995230
AX. 171547773	Chr11	10838941	10844161	FCPU	MF	XM_018970759.1	probable ribose-5-phosphate isomerase 3, chloroplastic	LOC108995234
AX. 171547773	Chr11	10844652	10872827	FCPU	MF	XM_018970766.1	peptide-N(4)-(N-acetyl-beta-glucosaminyl)asparagine amidase, variant X2	LOC108995241
AX. 171547773	Chr11	10844652	10872827	FCPU	MF	XM_018970765.1	peptide-N(4)-(N-acetyl-beta-glucosaminyl)asparagine amidase, variant X1	LOC108995241
AX. 171547773	Chr11	10908161	10910583	FCPU	MF	XM_018970769.1	rosmarinate synthase-like	LOC108995245
AX. 171547773	Chr11	10910524	10913081	FCPU	MF	XM_018970770.1	probable aldo-keto reductase 1	LOC108995246
AX. 171547773	Chr11	10975169	10980010	FCPU	MF	XM_018970760.1	TMV resistance protein N-like	LOC108995235
AX. 171547773	Chr11	11077999	11083120	FCPU	MF	XM_018970767.1	probable aldo-keto reductase 1	LOC108995243
AX. 171547773	Chr11	11077304	11077750	FCPU	MF	XM_018970762.1	uncharacterized LOC108995237	LOC108995237
AX. 171547773	Chr11	11136863	11138691	FCPU	MF	XM_018970768.1	probable aldo-keto reductase 1	LOC108995244
AX. 171547773	Chr11	10838878	10840028	FCPU	MF	XM_018976486.1	probable ribose-5-phosphate isomerase 3, chloroplastic	LOC108999587
AX. 171547773	Chr11	11121889	11122555	FCPU	MF	XM_018981481.1	uncharacterized LOC109003366	LOC109003366
AX. 171480798	Chr11	4960257	4961051	RQTL	ID.IR.MF	XM_018997924.1	uncharacterized mitochondrial protein AtMg00310-like	LOC109015453
AX. 171547773	Chr11	11011923	11013580	FCPU	MF	XM_018998752.1	uncharacterized LOC109016325	LOC109016325
AX. 171167592	Chr11	22510306	22511406	RQTL	CR.MF	XM_018999117.1	adenylate isopentenyltransferase 3, chloroplastic-like	LOC109016739
AX. 171167592	Chr11	22404465	22407987	RQTL	CR.MF	XR_001999279.1	uncharacterized LOC109010909	LOC109010909
AX. 170721959	Chr11	13142985	13150157	FCPU	integral	XR_001997508.1	uncharacterized LOC108999458, variant X1	LOC108999458
AX. 170721959	Chr11	13142985	13150157	FCPU	integral	XR_001997508.1	uncharacterized LOC108999458, variant X1	LOC108999458
AX. 170721959	Chr11	13143079	13148361	FCPU	integral	XR_001997509.1	uncharacterized LOC108999458, variant X2	LOC108999458
