# Supplementary material for: Quantitative phenotyping of shell suture strength in walnut (Juglans regia L.) enhances precision for detection of QTL and genome-wide association mapping
Source: PLoS One. 2020 Apr 9;15(4):e0231144. doi: 10.1371/journal.pone.0231144 (PMC7144996; doi:10.1371/journal.pone.0231144)
Supplement: S1 File — ‘Chandler’ × ‘Idaho’ phenotypic dataset utilized for QTL mapping. (XLSX) [file pone.0231144.s012.xlsx]

## Sheet: Sheet1
Genotype	Initial.Rupture.16	Integral.16	Maximum.Force.16	Initial.Rupture.17	Integral.17	Maximum.Force.17	Initial.Rupture.lsm	Integral.lsm	Max.Force.lsm
a550817.4325015.052018.683_A06.CEL	27.7308	41.1735	29.8387	32.4025	44.692	34.2946	30.0667	42.9327	32.0666
a550817.4325015.052018.683_A07.CEL	41.5575	52.7855	41.8722	36.0364	42.9236	37.0448	38.7969	47.8546	39.4585
a550817.4325015.052018.683_A08.CEL	19.9707	27.9996	20.3428	16.6468	30.3411	21.8725	18.3088	29.1703	21.1077
a550817.4325015.052018.683_A09.CEL	24.9157	47.4396	33.3063	25.035	54.7297	40.4427	24.4205	49.5572	35.321
a550817.4325015.052018.683_B03.CEL	19.9182	30.9488	22.333	14.0553	30.5569	21.3134	16.9355	30.7634	21.828
a550817.4325015.052018.683_B05.CEL	30.7304	60.6267	43.2343	37.4369	46.9558	40.1519	34.9564	52.6395	41.5308
a550817.4325015.052018.683_B07.CEL	23.2401	33.4801	25.7455	20.4841	32.4526	22.4465	21.8645	32.9659	24.0615
a550817.4325015.052018.683_B08.CEL	38.5477	50.5617	40.8196	34.8889	48.2686	38.9992	36.579	49.1803	39.8142
a550817.4325015.052018.683_B10.CEL	20.639	40.4773	27.3899	22.0235	40.4681	31.5581	21.8659	40.5967	30.1571
a550817.4325015.052018.683_B11.CEL	41.2103	55.7969	44.0692	32.2017	47.3331	37.0465	37.6367	52.7006	41.4292
a550817.4325015.052018.683_C02.CEL	35.1413	49.4009	37.9853	31.798	43.897	34.3178	33.4619	46.5713	36.1107
a550817.4325015.052018.683_C04.CEL	18.9519	28.9261	21.6984	33.7221	48.2584	38.5119	26.6415	38.9428	30.4174
a550817.4325015.052018.683_C05.CEL	44.7089	56.6857	45.6925	42.6615	60.2584	46.5895	43.6852	58.472	46.141
a550817.4325015.052018.683_D01.CEL	38.2333	48.5475	39.0588	37.9077	52.0227	40.9212	38.0705	50.2851	39.99
a550817.4325015.052018.684_B06.CEL	52.8185	57.1269	54.9471	45.0928	63.6536	50.945	49.5597	59.4492	53.2842
a550817.4325015.052018.684_B09.CEL	25.4645	35.9589	27.1593	20.7654	32.7535	25.0565	23.1149	34.3562	26.1079
a550817.4325015.052018.684_B10.CEL	18.4136	26.1633	19.9154	20.2677	28.3404	23.009	19.4286	27.3107	21.5435
a550817.4325015.052018.684_C03.CEL	20.9253	30.0166	23.7558	10.6485	24.7819	17.9918	15.7869	27.3993	20.8738
a550817.4325015.052018.684_C07.CEL	36.0111	39.2279	36.4889	-	-	-	34.5647	38.7271	35.8405
a550817.4325015.052018.684_C08.CEL	28.3623	44.4361	37.8336	31.8761	46.1197	38.3293	29.8728	45.1746	38.0125
a550817.4325015.052018.684_C09.CEL	46.8295	45.7078	47.1368	-	-	-	45.383	45.207	46.4884
a550817.4325015.052018.684_D01.CEL	29.4667	39.5701	30.5749	-	-	-	28.0202	39.0693	29.9265
a550817.4325015.052018.684_D02.CEL	24.9413	29.0973	26.3396	16.3207	32.2621	22.261	20.5323	30.7515	24.2523
a550817.4325015.052018.684_D03.CEL	26.2624	33.8382	27.4021	41.9795	59.6853	46.7155	34.121	46.7617	37.0588
a550817.4325015.052018.684_E03.CEL	35.8711	39.8576	35.9721	33.2245	44.3402	37.2993	34.5667	42.5208	36.8376
a550817.4325015.052018.684_E10.CEL	38.7889	66.0715	46.9769	40.1101	62.6736	49.3663	39.8007	64.1729	48.4788
a550817.4325015.052018.684_F01.CEL	17.901	26.919	20.3923	21.3923	29.5128	23.2579	20.2851	28.5754	22.2414
a550817.4325015.052018.684_F03.CEL	31.6817	41.6085	32.2645	28.6847	43.9486	32.0983	30.1832	42.7785	32.1814
a550817.4325015.052018.684_F07.CEL	17.2647	33.2323	22.3343	16.9466	25.8157	20.9217	17.0613	29.6346	21.63
a550817.4325015.052018.684_F08.CEL	34.8208	53.054	38.8297	37.5218	52.7075	39.5291	36.7307	52.9462	39.379
a550817.4325015.052018.684_F11.CEL	17.6219	27.8673	19.3547	25.4391	33.6479	26.8961	21.913	30.9998	23.441
a550817.4325015.052018.684_G04.CEL	26.3301	47.6102	31.5318	34.1818	49.539	37.5584	30.0707	48.5241	34.4188
a550817.4325015.052018.684_G08.CEL	21.7752	36.8728	28.0749	20.184	40.3143	28.2251	21.0798	38.9353	28.2613
a550817.4325015.052018.684_H01.CEL	44.5795	58.3882	45.0631	36.0574	50.4409	38.9354	40.3184	54.4145	41.9992
a550817.4325015.052018.684_H10.CEL	18.9503	36.9138	23.3414	33.5045	53.5754	39.7676	26.6067	45.6286	31.9398
a550817.4325015.052018.684_H11.CEL	24.54	35.6576	25.1992	14.4165	29.8383	21.1391	19.4783	32.7479	23.1692
a550817.4325015.052018.684_H12.CEL	18.7292	26.6987	20.8487	19.4895	32.3915	23.7175	19.2398	29.7842	22.4318
a550817.4325015.052018.686_A02.CEL	15.2903	20.9638	15.708	15.5534	22.3298	17.6295	15.3091	21.5622	16.5538
a550817.4325015.052018.686_A03.CEL	34.382	55.5499	38.772	29.7985	46.7745	33.7707	31.8367	49.9961	35.7157
a550817.4325015.052018.686_A05.CEL	24.388	45.1836	32.2359	28.5579	48.4744	38.1046	26.7446	46.9941	35.4459
a550817.4325015.052018.686_A06.CEL	24.7366	37.8164	27.2691	35.5819	47.0091	37.1811	32.0327	43.8029	33.7536
a550817.4325015.052018.686_A07.CEL	24.7299	33.7756	28.7437	30.7221	49.1149	38.2497	27.726	41.4453	33.4967
a550817.4325015.052018.686_A08.CEL	44.776	44.8032	45.2965	23.7059	35.0415	27.1355	33.5917	39.6095	35.6137
a550817.4325015.052018.686_A09.CEL	30.9645	31.8861	31.1977	30.7331	47.0604	34.8461	30.8488	39.4733	33.0219
a550817.4325015.052018.686_A10.CEL	39.3513	49.8034	39.5414	32.3636	44.8408	33.4189	35.8575	47.3221	36.4801
a550817.4325015.052018.686_A11.CEL	31.816	51.3095	35.8076	20.2072	41.309	28.3163	26.0116	46.3093	32.062
a550817.4325015.052018.686_B01.CEL	19.1372	29.0338	21.2982	9.3182	27.7291	18.765	13.9803	28.3706	19.9875
a550817.4325015.052018.686_B02.CEL	46.155	63.2469	50.4633	48.165	64.1737	49.5904	46.9966	63.646	50.0127
a550817.4325015.052018.686_B03.CEL	38.6014	61.2823	43.8833	27.5522	41.7971	33.1893	32.2612	49.6913	37.5966
a550817.4325015.052018.686_B05.CEL	18.0749	27.6695	20.5035	18.7364	33.8187	26.3761	18.6791	31.2941	23.9913
a550817.4325015.052018.686_B08.CEL	43.5115	48.9503	44.2041	35.5625	43.3019	35.8359	39.4434	46.04	39.889
a550817.4325015.052018.686_B10.CEL	32.1422	41.8464	33.6206	22.4821	39.4711	28.4057	25.6204	40.3154	30.0336
a550817.4325015.052018.686_B12.CEL	18.8863	34.7668	24.2514	22.4489	27.0941	24.1888	20.8982	30.6922	24.2642
a550817.4325015.052018.686_C01.CEL	19.6289	30.2719	23.4417	10.3706	25.8425	18.7715	14.9998	28.0572	21.1066
a550817.4325015.052018.686_C04.CEL	34.9037	49.0442	38.2461	40.9351	53.9227	43.4125	38.4152	51.8101	41.1884
a550817.4325015.052018.686_C05.CEL	44.2596	53.2138	45.2184	39.4911	49.5836	40.3681	41.719	51.1796	42.4971
a550817.4325015.052018.686_C06.CEL	36.4493	54.4009	43.4432	39.6073	58.2481	45.4392	38.1493	56.4215	44.5071
a550817.4325015.052018.686_C07.CEL	26.901	36.8961	27.3455	28.254	39.0926	28.9713	27.5775	37.9944	28.1584
a550817.4325015.052018.686_C10.CEL	20.7919	26.1245	24.2045	10.368	25.7943	16.6025	15.1616	25.9967	20.0532
a550817.4325015.052018.686_D01.CEL	41.0633	46.944	41.7634	32.0213	40.996	32.8735	36.5423	43.97	37.3185
a550817.4325015.052018.686_D02.CEL	35.9271	37.1983	36.2038	29.7388	43.0511	32.0191	32.7761	40.2429	34.0616
a550817.4325015.052018.686_D07.CEL	25.3728	34.5633	27.1081	18.0585	32.4549	23.4729	21.6338	33.4886	25.2472
a550817.4325015.052018.686_D08.CEL	25.1113	31.1562	26.811	16.0532	22.6924	18.0149	20.2398	26.5097	21.9963
a550817.4325015.052018.686_D09.CEL	33.2995	34.1239	33.9969	20.8437	24.3139	21.6829	27.0716	29.2189	27.8399
a550817.4325015.052018.686_D10.CEL	45.8006	62.0768	47.4162	-	-	-	44.3541	61.576	46.7679
a550817.4325015.052018.686_D12.CEL	26.4208	22.3365	26.4208	17.7151	27.3529	20.0771	21.7451	25.179	22.9686
a550817.4325015.052018.686_E05.CEL	30.6021	32.1411	30.8449	24.0871	32.1358	26.5143	27.3446	32.1385	28.6796
a550817.4325015.052018.686_F01.CEL	15.0681	27.2967	19.2505	8.88651	22.3824	16.1054	12.3061	25.2308	17.8628
a550817.4325015.052018.686_F02.CEL	40.0828	34.7677	40.3482	31.0732	46.8047	37.1117	35.2382	41.5106	38.6222
a550817.4325015.052018.686_F03.CEL	37.1632	59.2254	42.4742	32.2509	45.2417	36.2421	34.7989	52.8237	39.5825
a550817.4325015.052018.686_F07.CEL	30.8249	54.1424	39.3524	35.0674	52.3191	38.8741	32.9461	53.2308	39.1133
a550817.4325015.052018.686_G01.CEL	22.1207	39.7932	30.7841	19.929	36.9829	27.4451	21.0249	38.388	29.1146
a550817.4325015.052018.686_G03.CEL	42.4378	52.5879	44.2923	24.0628	38.3754	27.1494	32.9407	45.2174	35.4039
a550817.4325015.052018.686_G07.CEL	21.2088	42.4671	28.7093	19.1473	40.2229	29.7285	20.178	41.345	29.2189
a550817.4325015.052018.686_G08.CEL	23.0541	44.6001	30.8189	21.8208	36.0209	26.3514	22.4374	40.3105	28.5851
a550817.4325015.052018.686_G09.CEL	43.7509	44.9381	43.9591	28.8114	35.9736	29.7543	36.2812	40.4558	36.8567
a550817.4325015.052018.686_G10.CEL	36.9576	42.7826	37.5273	34.5933	43.3263	37.0885	35.7754	43.0545	37.3079
a550817.4325015.052018.686_G12.CEL	19.9188	23.0027	19.9541	15.9582	24.8547	18.8823	17.9766	23.8268	19.4102
a550817.4325015.052018.686_H05.CEL	29.6939	42.5446	30.7699	24.8578	29.4927	26.076	27.2423	35.8109	28.3644
a550817.4325015.052018.686_H06.CEL	22.4812	31.0183	24.3362	16.4278	30.1618	23.1318	19.2789	30.5981	23.7392
a550817.4325015.052018.686_H08.CEL	20.4729	27.4401	21.8044	32.6086	50.7737	37.4977	28.4193	42.1488	31.7748
a550817.4325015.052018.686_H10.CEL	34.2133	31.0393	34.2133	22.6709	31.6955	23.1549	28.4421	31.3674	28.6841
a550817.4325015.052018.687_G03.CEL	30.0828	37.68	30.9681	16.9196	31.5934	24.7459	23.5012	34.6367	27.857
a550817.4325015.052018.687_G05.CEL	29.5938	37.9236	29.77	28.5587	38.654	29.0143	29.0763	38.2888	29.3921
a550817.4325015.052018.688_F06.CEL	17.7918	33.4685	22.5899	16.1849	36.4412	26.8475	16.9884	34.9549	24.7187
a550817.4325015.052018.688_F07.CEL	14.2969	38.7257	27.9022	17.0546	43.6912	35.7459	15.9897	41.54	32.3319
a550817.4325015.052018.688_F08.CEL	38.2536	47.5904	38.8557	30.6781	39.6597	33.8891	34.3852	43.5056	36.3092
a550817.4325015.052018.688_F09.CEL	14.3183	31.2933	23.2506	14.8423	31.5904	23.0246	15.1498	31.6583	23.3161
a550817.4325015.052018.688_G06.CEL	36.3614	52.6943	40.4049	44.4779	66.221	51.5852	39.7591	58.5859	45.2464
a550817.4325015.052018.688_G08.CEL	29.8159	41.3309	33.6301	17.5777	34.0325	25.3184	23.1776	37.3319	29.0845
a550817.4325015.052018.688_H06.CEL	39.889	45.103	39.889	31.5881	44.5569	35.4901	35.1977	44.8755	37.3793
a550817.4325015.052018.688_H07.CEL	27.3449	52.3757	36.9822	29.6924	50.1364	37.2316	28.6235	51.2313	37.1378
a550817.4325015.052018.688_H08.CEL	36.3123	55.6436	40.4403	38.5062	52.6788	42.0717	37.4969	54.1273	41.3065
a550817.4325015.052018.688_H10.CEL	23.7488	37.0271	26.4325	21.6408	36.936	27.6938	22.5332	36.7941	26.5365
a550817.4325015.052018.690_A02.CEL	44.5863	50.957	45.1727	25.2645	39.1135	30.0803	36.1891	45.8692	38.6877
a550817.4325015.052018.690_A03.CEL	37.4287	43.3585	39.6167	32.695	43.4441	34.8318	35.0936	43.3825	37.2844
a550817.4325015.052018.690_A04.CEL	27.8734	39.3309	28.4634	14.9739	29.7914	22.0544	21.5962	34.7084	25.3471
a550817.4325015.052018.690_A05.CEL	26.9793	36.1663	29.809	13.8449	25.422	20.2543	19.8431	30.2529	24.5729
a550817.4325015.052018.690_C01.CEL	26.2928	38.572	29.5868	24.4069	38.8382	27.8492	25.3499	38.7051	28.718
a550817.4325015.052018.692_G08.CEL	29.1522	47.9756	33.548	32.0527	47.5783	37.7351	30.3956	47.7554	35.4457
a550817.4325015.052018.692_G09.CEL	29.2122	50.5808	38.1245	27.7187	47.6714	42.8118	28.4413	49.159	40.365
a550817.4325015.052018.692_G10.CEL	39.3482	44.4112	39.6209	30.2851	34.7182	31.2043	34.5963	39.2543	35.1583
a550817.4325015.052018.692_G12.CEL	9.386	40.006	30.588	23.0327	40.8847	31.6316	23.2978	41.2512	32.1128
a550817.4325015.052018.692_H02.CEL	33.5961	36.8651	33.9443	27.5769	35.7039	28.4822	30.5865	36.2845	31.2132
a550817.4325015.052018.692_H03.CEL	35.1884	53.1559	38.0995	40.716	52.7113	40.716	37.3044	52.8908	39.1067
a550817.4325015.052018.692_H04.CEL	42.0221	56.6667	44.2912	38.2805	60.639	49.7254	40.116	58.8601	47.2887
a550817.4325015.052018.692_H05.CEL	35.941	40.7229	37.0828	30.0826	35.7036	31.1709	33.0118	38.2132	34.1269
a550817.4325015.052018.692_H06.CEL	10.3529	23.7885	15.8555	21.1789	39.3777	28.6686	16.3375	32.2744	22.8499
a550817.4325015.052018.692_H07.CEL	27.5417	46.6378	31.5425	43.3136	54.9344	45.6803	39.4273	52.7786	41.9188
a550817.4325015.052018.692_H08.CEL	17.1919	34.1404	22.9747	11.4811	35.0107	25.0847	14.0547	34.7628	24.3704
a550817.4325015.052018.692_H10.CEL	19.8348	40.4319	30.3625	30.6267	40.2032	32.2222	25.2308	40.3176	31.2923
a550817.4325015.052018.692_H11.CEL	33.9507	61.4299	44.2475	42.878	63.7762	48.6991	36.9368	62.1846	45.7548
a550817.4325015.052018.692_H12.CEL	38.9171	44.9098	40.1655	38.2994	46.3904	39.7341	38.6083	45.6501	39.9498
a550817.4325015.052018.693_A07.CEL	21.027	29.0786	21.399	12.3653	27.9084	21.0916	16.6961	28.4935	21.2453
a550817.4325015.052018.693_A09.CEL	16.4587	33.6682	22.0733	17.4838	32.6252	24.6762	16.7931	33.1486	23.1975
a550817.4325015.052018.693_A10.CEL	10.954	23.1927	15.3725	8.04907	19.7814	13.581	9.50154	21.487	14.4767
a550817.4325015.052018.693_B05.CEL	39.3727	40.407	35.1044	29.2205	38.5579	31.194	34.2966	39.4825	33.1492
a550817.4325015.052018.693_B06.CEL	34.1093	56.023	40.1865	32.2259	49.9443	36.1741	33.1676	52.9836	38.1803
a550817.4325015.052018.693_B07.CEL	32.7137	39.6431	33.0129	20.613	36.1365	25.4075	26.6633	37.8898	29.2102
a550817.4325015.052018.693_B08.CEL	47.4082	54.3838	48.5855	32.4323	43.5835	38.6286	38.9908	48.2299	42.9409
a550817.4325015.052018.693_B09.CEL	19.5124	40.0659	27.6479	11.7939	36.6965	28.2507	14.9952	38.0583	28.2083
a550817.4325015.052018.693_C04.CEL	33.1483	43.7233	34.4523	30.2039	47.285	35.7711	31.6761	45.5041	35.1117
a550817.4325015.052018.693_C05.CEL	19.7103	43.4746	30.5759	27.3948	42.3505	32.4406	24.2424	42.9045	31.7144
a550817.4325015.052018.693_C06.CEL	19.0219	37.6463	25.9032	18.4566	30.9885	21.8281	18.9055	33.9134	23.6672
a550817.4325015.052018.693_C07.CEL	29.5891	39.2707	31.3854	28.4248	42.8973	35.7165	29.0069	41.084	33.5509
a550817.4325015.052018.693_C08.CEL	17.1852	25.3437	18.0301	11.1333	23.7751	16.7218	14.1593	24.5594	17.376
a550817.4325015.052018.693_C09.CEL	25.1043	30.766	26.3058	24.1657	29.1093	24.5369	24.635	29.9377	25.4214
a550817.4325015.052018.693_D05.CEL	18.238	29.7063	21.0171	24.1313	40.0242	29.3776	21.1847	34.8653	25.1974
a550817.4325015.052018.693_D06.CEL	19.279	34.4742	24.4052	15.6725	30.4175	21.7583	17.4361	32.2761	23.0067
a550817.4325015.052018.693_D07.CEL	43.1525	48.8901	43.2041	39.4507	45.6183	40.1476	41.3016	47.2542	41.6759
a550817.4325015.052018.693_D09.CEL	18.3995	37.3246	23.9166	-	-	-	16.953	36.8238	23.2682
a550817.4325015.052018.693_E04.CEL	31.9139	41.3789	33.3263	23.144	37.7458	29.4629	27.389	39.4997	31.3335
a550817.4325015.052018.693_E05.CEL	17.6911	35.0183	24.6115	19.048	31.6067	23.2225	18.6965	33.1271	23.9099
a550817.4325015.052018.693_E06.CEL	24.2863	31.2511	24.8917	9.91627	27.1531	18.6167	17.1013	29.2021	21.7542
a550817.4325015.052018.693_E07.CEL	24.6455	38.5127	25.833	25.5459	46.0935	32.3155	25.9086	44.1422	30.7412
a550817.4325015.052018.693_E08.CEL	32.6673	40.8859	34.2216	28.8691	38.8691	31.186	30.7179	39.8211	32.6072
a550817.4325016.052018.798_A12.CEL	25.4117	44.0837	30.0898	25.5775	45.1233	31.6082	25.8005	44.8076	31.1305
a550817.4325016.052018.799_G10.CEL	46.2643	47.3701	46.3447	34.2035	39.1043	35.8018	40.2339	43.2372	41.0733
a550817.4345742.120218.220_A02.CEL	23.728	45.7698	31.233	24.9327	43.6024	32.6176	24.6455	44.5964	32.1316
a550817.4345742.120218.220_B02.CEL	22.4426	36.1674	26.2744	21.3342	39.4337	28.3193	22.0669	38.2274	27.631
a550817.4345742.120218.220_C02.CEL	23.7644	40.4464	31.5047	28.9361	50.9837	41.3541	27.3584	47.1575	37.8226
a550817.4345742.120218.220_D01.CEL	23.7	41.7376	29.5192	30.4194	46.8148	36.1028	27.7991	44.7438	33.4172
a550817.4345742.120218.220_E01.CEL	42.0822	53.119	42.6956	37.9584	53.8559	41.4246	39.9991	53.5174	42.0605
a550817.4345742.120218.220_F09.CEL	29.1705	33.0773	29.9459	32.5071	43.681	33.4237	30.8388	38.3792	31.6848
a550817.4345742.120218.221_B02.CEL	13.3483	29.1418	20.6525	22.5961	30.8589	25.1049	18.9061	30.2095	23.321
a550817.4345742.120218.221_C02.CEL	0	0	0	34.3359	52.3747	40.1343	35.7823	52.8756	40.7827
a550817.4345742.120218.222_E01.CEL	30.557	47.202	34.1964	23.8683	32.3755	27.2268	26.9651	38.8871	30.3416
a550817.4345742.120218.222_E02.CEL	19.7093	25.0505	19.9957	16.9647	26.9441	21.1062	18.337	25.9973	20.551
a550817.4345742.120218.222_E03.CEL	16.1316	37.0161	26.0351	15.4935	29.2992	23.0607	15.8125	33.1576	24.5479
a550817.4345742.120218.222_E08.CEL	18.9374	43.2132	30.336	21.088	43.1707	31.0161	20.1223	43.2128	30.719
a550817.4345742.120218.222_E09.CEL	31.6579	53.0956	37.0955	34.3466	52.6473	40.6119	32.906	52.8619	38.7707
a550817.4345742.120218.222_E11.CEL	29.8708	44.7112	33.7866	33.202	49.9136	39.5278	31.5364	47.3124	36.6572
a550817.4345742.120218.222_E12.CEL	17.465	33.4541	22.5264	16.1	27.8091	20.817	16.8674	30.3736	21.6488
a550817.4345742.120218.222_F01.CEL	48.3045	41.0479	49.6451	30.2107	36.3466	31.5739	39.2576	38.6973	40.6095
a550817.4345742.120218.222_F02.CEL	26.7152	49.0971	35.2793	26.8282	40.3477	30.2529	26.7717	44.7224	32.7661
a550817.4345742.120218.222_F03.CEL	28.5647	45.7719	32.2458	35.2682	53.4377	40.7335	31.2906	49.0395	35.8515
a550817.4345742.120218.222_F04.CEL	26.2615	33.9809	27.1398	13.0157	20.2737	15.8645	21.5457	29.4678	23.3403
a550817.4345742.120218.222_F06.CEL	11.1247	27.0187	18.6762	5.86293	21.0562	14.8544	7.98623	22.9744	16.2242
a550817.4345742.120218.222_F08.CEL	31.0353	38.4343	31.6771	25.9634	34.8999	29.1153	28.4993	36.6671	30.3962
a550817.4345742.120218.222_F09.CEL	30.3816	52.5177	41.7067	40.9161	55.5248	47.5864	36.3948	54.2439	45.0453
a550817.4345742.120218.222_F11.CEL	27.9719	39.7393	28.8001	24.3302	35.2597	26.0639	26.1511	37.4995	27.432
a550817.4345742.120218.222_F12.CEL	16.3021	34.8388	23.5492	15.0121	29.5419	21.7877	15.6571	32.1903	22.6684
a550817.4345742.120218.222_G01.CEL	26.0181	52.8429	37.4623	27.4457	43.5267	33.6519	27.0643	47.5452	35.3638
a550817.4345742.120218.222_G02.CEL	30.9655	44.2225	32.0447	42.499	51.8439	42.7105	36.7323	48.0332	37.3776
a550817.4345742.120218.222_G04.CEL	34.5469	45.9971	36.0832	34.0981	50.9462	38.1259	34.4583	48.8022	37.2901
a550817.4345742.120218.222_G05.CEL	24.3251	50.8463	34.5517	25.2497	43.2554	31.9711	25.1692	46.3919	33.133
a550817.4345742.120218.222_G06.CEL	27.5745	39.9042	29.9531	31.4465	39.6553	32.648	29.8863	39.8215	31.5223
a550817.4345742.120218.222_G11.CEL	37.5388	42.7336	37.6934	17.5505	29.8765	21.5421	27.5446	36.3051	29.6177
