# Supplementary material for: Quantitative phenotyping of shell suture strength in walnut (Juglans regia L.) enhances precision for detection of QTL and genome-wide association mapping
Source: PLoS One. 2020 Apr 9;15(4):e0231144. doi: 10.1371/journal.pone.0231144 (PMC7144996; doi:10.1371/journal.pone.0231144)
Supplement: S2 File — GWAS panel of individuals within the UC Davis WIP. (XLSX) [file pone.0231144.s013.xlsx]

## Sheet: Suture_phenotypic
Taxa	Initial_Rupture	Integral	Maximum_Force	Manual_Evaluation	EBV_Integral	EBV_Initial_Rupture	EBV_Max_Force	EBV_Manual_Eval
1__a550817.4325015.052018.683_A10.CEL	32.9061	36.7132	34.2377	5	40.0781	34.4366	36.2152	4.91821
2__a550817.4325015.052018.683_A12.CEL	16.7536	31.6602	24.4443	4.94892	35.9979	21.6167	28.2495	4.91821
3__a550817.4325015.052018.683_B01.CEL	35.1463	44.0184	36.5512	4.94892	45.9768	36.2146	38.0969	4.91821
4__a550817.4325015.052018.683_B02.CEL	26.5652	36.0207	29.5593	4.94892	39.5189	29.4039	32.4099	4.91821
5__a550817.4325015.052018.683_B06.CEL	16.2513	25.1314	18.704	5	30.7261	21.218	23.5805	4.75774
6__a550817.4325015.052018.683_B09.CEL	16.9787	24.8643	19.4295	NA	30.7549	21.2619	23.8006	4.75774
7__a550817.4325015.052018.683_C01.CEL	14.3822	26.0163	18.716	4.94892	30.7405	18.9838	22.9457	4.94116
8__a550817.4325015.052018.683_C08.CEL	36.2965	37.9787	36.9792	5	41.0999	37.1275	38.445	4.90257
9__a550817.4325015.052018.683_C09.CEL	41.3363	42.0688	41.4505	4.94892	44.4026	41.1275	42.0818	4.91821
10__a550817.4325015.052018.683_D04.CEL	29.1324	39.125	30.9363	5	42.0255	31.4415	33.5299	4.90257
11__a550817.4325015.052018.683_D07.CEL	16.0602	26.5308	17.6697	5.05108	31.8834	20.6576	22.5943	4.90257
12__a550817.4325015.052018.683_D08.CEL	12.3601	25.3002	18.3403	5.5	29.6831	17.807	22.6298	4.74449
13__a550817.4325015.052018.683_D10.CEL	21.4199	35.4953	27.4863	4.94892	39.0947	25.3202	30.7238	4.90257
14__a550817.4325015.052018.683_E05.CEL	18.4368	34.8559	24.0707	4.94892	38.5784	22.9526	27.9457	4.90257
15__a550817.4325015.052018.683_E06.CEL	21.3691	21.4685	21.588	4.94892	26.6771	25.167	25.5221	4.92228
16__a550817.4325015.052018.683_E08.CEL	14.3982	26.7213	17.9675	3.94892	32.0099	19.7472	22.9815	4.71143
17__a550817.4325015.052018.683_E09.CEL	25.247	29.6546	25.3777	5	33.9424	28.5192	28.946	4.97766
18__a550817.4325015.052018.683_E10.CEL	25.677	24.4053	26.0223	5	28.4917	28.014	28.5932	4.78501
19__a550817.4325015.052018.683_E11.CEL	18.0364	20.1743	18.4017	4.94892	25.0753	21.9498	22.3948	4.65904
20__a550817.4325015.052018.683_F02.CEL	24.1006	27.2574	24.2666	4.94892	30.7947	26.7628	27.1651	4.81951
21__a550817.4325015.052018.683_F03.CEL	17.9174	22.9551	18.9511	4.94892	27.3207	21.8553	22.8417	4.81951
22__a550817.4325015.052018.683_F05.CEL	16.0798	21.6752	16.9713	4.94892	26.2873	20.3968	21.2313	4.78501
23__a550817.4325015.052018.683_F06.CEL	7.67167	16.9187	12.2203	4.5	22.4465	13.7234	17.367	4.33809
24__a550817.4325015.052018.683_F07.CEL	20.2082	34.9858	25.6359	5	38.6832	24.3585	29.2188	4.91821
25__a550817.4325015.052018.683_F08.CEL	34.0878	54.4677	36.9008	5.05108	50.7996	32.5186	35.7761	4.90257
26__a550817.4325015.052018.683_F09.CEL	18.077	26.4015	21.2627	4.94892	32.6348	24.9414	27.4256	4.9671
27__a550817.4325015.052018.683_G01.CEL	22.9258	31.0089	24.2491	4.94892	33.7218	26.7281	27.9943	4.81951
28__a550817.4325015.052018.683_G02.CEL	25.8789	25.1946	26.0391	4.94892	30.3411	29.0207	29.484	4.97766
29__a550817.4325015.052018.683_G03.CEL	25.9009	29.4908	26.2435	4.5	32.5981	28.1916	28.7731	4.81951
30__a550817.4325015.052018.683_G07.CEL	31.1864	39.2003	31.9966	4.94892	41.6651	33.3568	34.6712	4.91323
31__a550817.4325015.052018.683_G08.CEL	15.8998	25.7726	19.8295	4.94892	30.1376	20.8683	24.0111	4.92192
32__a550817.4325015.052018.683_G09.CEL	22.0512	26.8179	22.9603	4.5	30.9817	25.7506	26.5576	4.92192
33__a550817.4325015.052018.683_G12.CEL	32.5735	34.9416	32.5735	4.94892	37.5414	34.1019	34.3767	4.90699
34__a550817.4325015.052018.683_H01.CEL	19.7438	24.7844	21.0169	5.05108	30.227	24.0249	25.3327	4.78061
35__a550817.4325015.052018.683_H02.CEL	10.0003	25.4297	19.2183	5.05108	29.2593	14.6588	21.8475	4.47361
36__a550817.4325015.052018.683_H04.CEL	21.7858	30.2933	24.2942	NA	34.6753	25.6456	27.9983	4.94108
37__a550817.4325015.052018.683_H05.CEL	40.0428	46.1789	40.9248	4.94892	48.5088	41.8304	42.9935	4.94201
38__a550817.4325015.052018.683_H07.CEL	11.9913	17.0599	13.1081	4.94892	25.1857	20.5525	21.1246	4.92192
39__a550817.4325015.052018.683_H10.CEL	17.8904	24.5004	21.6869	5	29.1104	22.4482	25.5219	4.92192
40__a550817.4325015.052018.683_H11.CEL	24.7337	26.6706	26.0244	5	30.8628	27.8797	29.0499	4.92192
41__a550817.4325015.052018.684_A02.CEL	22.9512	27.7928	23.6587	5	33.8738	26.4277	28.2382	4.97959
42__a550817.4325015.052018.684_A03.CEL	20.7008	25.5904	21.918	4.94892	32.0954	24.6415	26.8223	4.8224
43__a550817.4325015.052018.684_A04.CEL	26.3603	29.0972	26.5645	5	34.927	29.1334	30.6016	4.98287
44__a550817.4325015.052018.684_A05.CEL	27.5845	33.7839	28.6525	5.5	38.7115	30.105	32.3	4.98287
45__a550817.4325015.052018.684_A06.CEL	17.8031	23.0405	19.7016	4	30.0364	22.3417	25.0196	4.98287
46__a550817.4325015.052018.684_A07.CEL	17.7811	24.271	18.953	5.5	31.0301	22.3242	24.4107	4.78845
47__a550817.4325015.052018.684_A08.CEL	25.532	30.3736	26.4773	5	35.9577	28.4759	30.5308	4.98287
48__a550817.4325015.052018.684_A09.CEL	12.8264	23.9494	16.5442	4.5	29.7717	18.4997	21.8239	4.91821
49__a550817.4325015.052018.684_A10.CEL	24.0796	26.9222	24.6902	5	33.1708	27.3232	29.0771	4.98287
50__a550817.4325015.052018.684_A11.CEL	17.413	26.714	20.2867	5	33.0027	22.0321	25.4955	4.97959
51__a550817.4325015.052018.684_A12.CEL	18.1456	28.6571	21.7157	4.94892	34.5717	22.6135	26.6578	5.14334
52__a550817.4325015.052018.684_B01.CEL	21.8019	27.9621	22.7899	4.94892	34.0105	25.5154	27.5315	4.98287
53__a550817.4325015.052018.684_B02.CEL	26.5234	33.5642	27.329	4.94892	38.5341	29.2628	31.2235	4.98287
54__a550817.4325015.052018.684_B03.CEL	27.2911	25.9575	27.2911	4.05108	30.0075	24.9587	27.1093	4.91648
55__a550817.4325015.052018.684_B05.CEL	28.344	33.3916	29.4412	4.94892	36.9304	27.6097	30.3825	4.95989
56__a550817.4325015.052018.684_B11.CEL	24.7815	29.2113	25.6304	4.94892	33.5549	24.7822	27.2829	4.95989
57__a550817.4325015.052018.684_D04.CEL	22.5451	35.9508	28.9905	5	39.4625	26.2132	31.9473	4.91821
58__a550817.4325015.052018.686_C09.CEL	28.1591	38.133	29.3268	5	40.9467	28.3742	32.6914	4.84938
59__a550817.4325015.052018.686_D04.CEL	18.4434	31.2954	22.8849	5	35.4256	20.6631	27.4518	4.84938
60__a550817.4325015.052018.686_E01.CEL	32.2776	37.7761	36.805	5.05108	40.6585	31.643	38.774	4.82059
61__a550817.4325015.052018.686_E02.CEL	12.8434	23.7746	16.9119	3.94892	31.3696	19.1409	25.1596	4.62944
62__a550817.4325015.052018.686_E10.CEL	25.6542	33.9188	27.4298	NA	38.2383	27.5695	32.369	4.77819
63__a550817.4325015.052018.686_E11.CEL	21.7321	32.2907	23.8425	4.94892	37.1359	24.9891	29.9101	4.84938
64__a550817.4325015.052018.686_F08.CEL	12.6663	29.4565	22.1604	4.5	33.9407	16.0779	26.8625	4.68891
65__a550817.4325015.052018.686_F09.CEL	32.7479	39.3227	33.4519	5	41.9073	32.0163	36.0466	4.84938
66__a550817.4325015.052018.686_G04.CEL	16.2699	22.889	18.4452	4.5	28.6376	18.938	23.8407	4.68891
67__a550817.4325015.052018.686_G05.CEL	25.8269	37.0836	27.5599	5	40.0993	26.5232	31.2542	4.84938
68__a550817.4325015.052018.686_H01.CEL	29.0238	37.9791	31.3883	4.5	40.8224	29.0605	34.3681	4.68891
69__a550817.4325015.052018.686_H11.CEL	30.6253	30.2745	30.6781	4.5	34.6012	30.3316	33.7905	4.68891
70__a550817.4325015.052018.687_A02.CEL	34.8174	35.7207	35.1859	5	39.4207	34.1524	35.8216	5.11167
71__a550817.4325015.052018.687_A03.CEL	15.7253	16.8991	15.9679	4.94892	23.4687	17.7745	19.562	4.85495
72__a550817.4325015.052018.687_A04.CEL	26.6529	34.3283	30.1396	NA	37.3875	25.8779	29.8674	4.93174
73__a550817.4325015.052018.687_A05.CEL	36.1688	35.7735	36.3754	5	38.7092	34.0002	36.1608	4.82723
74__a550817.4325015.052018.687_A07.CEL	27.4318	31.4342	28.2127	4.5	34.923	27.0429	29.1013	4.86451
75__a550817.4325015.052018.687_A10.CEL	19.1926	27.0742	20.1457	4.94892	32.4389	21.7513	23.5884	4.9512
76__a550817.4325015.052018.687_A11.CEL	21.2372	21.5313	21.5946	4.94892	27.174	22.3683	23.9023	4.58407
77__a550817.4325015.052018.687_A12.CEL	28.688	30.4509	29.3661	4.05108	32.7785	26.4114	28.4985	4.88397
78__a550817.4325015.052018.687_B02.CEL	18.7765	28.5007	22.266	3.94892	32.6488	19.7385	24.087	4.89584
79__a550817.4325015.052018.687_B03.CEL	26.6314	28.7766	27.927	4	33.0243	26.6496	29.0529	4.65081
80__a550817.4325015.052018.687_B04.CEL	30.1186	34.189	30.4523	5	37.3946	29.4174	31.1069	4.81129
81__a550817.4325015.052018.687_B10.CEL	15.6293	22.446	17.4984	5	27.7598	17.2406	20.2092	4.89584
82__a550817.4325015.052018.687_B11.CEL	21.759	23.3891	22.1244	4.94892	28.6741	22.7825	24.3332	4.81129
83__a550817.4325015.052018.687_C02.CEL	15.6143	32.2113	21.886	4.94892	35.7807	16.5386	23.7822	4.75766
84__a550817.4325015.052018.687_C03.CEL	26.1937	28.0684	26.5923	NA	31.2344	23.8663	26.3586	4.77847
85__a550817.4325015.052018.687_C05.CEL	14.7671	22.3413	18.422	NA	27.8109	15.8662	20.9647	4.56652
86__a550817.4325015.052018.687_C07.CEL	17.9487	24.1975	19.7156	5	29.3782	18.8286	22.1855	4.89584
87__a550817.4325015.052018.687_C08.CEL	19.7352	30.4613	22.157	3.94892	35.4912	21.5832	25.2025	4.99214
88__a550817.4325015.052018.687_C09.CEL	21.3521	32.512	23.965	5	36.0235	21.0926	25.4732	4.75766
89__a550817.4325015.052018.687_C11.CEL	22.1519	28.3021	23.0263	4.94892	33.7476	23.5014	25.9096	4.99214
90__a550817.4325015.052018.687_C12.CEL	15.1422	25.9175	20.2243	3.94892	30.6986	16.1639	22.4307	4.56652
91__a550817.4325015.052018.687_D02.CEL	6.93975	19.4255	14.2547	5	25.4565	9.65377	17.5752	4.31514
92__a550817.4325015.052018.687_D03.CEL	22.002	29.355	23.3443	4.94892	34.5978	23.3823	26.1683	4.99064
93__a550817.4325015.052018.687_D04.CEL	31.1886	34.0316	31.3113	4.94892	37.9846	30.3076	32.3628	4.89055
94__a550817.4325015.052018.687_D06.CEL	36.0547	40.846	36.4317	5.05108	40.2694	29.696	32.724	4.87593
95__a550817.4325015.052018.687_D07.CEL	27.6396	34.3313	27.7647	4.94892	38.6161	27.8568	29.7637	4.99214
96__a550817.4325015.052018.687_D08.CEL	35.0684	31.2301	35.0684	5.05108	33.3752	29.7053	32.1685	4.77847
97__a550817.4325015.052018.687_E03.CEL	11.6034	21.3347	16.4507	4.5	26.944	17.0995	21.3335	4.9084
100__a550817.4325015.052018.687_E10.CEL	15.0426	26.7893	19.4252	NA	34.1247	22.9715	26.5221	4.91261
101__a550817.4325015.052018.687_F02.CEL	14.6235	21.0087	16.4329	4.5	25.5338	18.8615	20.5137	4.75828
102__a550817.4325015.052018.687_F06.CEL	24.2709	29.7748	26.2835	NA	34.2566	27.618	29.6163	4.94108
103__a550817.4325015.052018.687_F09.CEL	31.1114	34.3124	31.2985	NA	38.927	34.7417	35.1637	4.94201
104__a550817.4325015.052018.687_F10.CEL	8.60806	17.3528	12.94	5	22.5817	14.0871	17.6727	4.43734
105__a550817.4325015.052018.687_F11.CEL	27.6716	32.5753	28.3732	NA	38.8669	28.1826	34.6622	4.92831
106__a550817.4325015.052018.687_F12.CEL	38.6892	43.8553	39.2484	NA	46.6326	40.7561	41.6299	4.94201
107__a550817.4325015.052018.687_G06.CEL	12.2569	20.6615	14.5125	3.94892	26.5427	14.231	17.8445	4.67187
108__a550817.4325015.052018.687_G07.CEL	24.5577	26.0807	25.2947	4.5	30.8856	24.8505	27.2279	4.87525
109__a550817.4325015.052018.687_G08.CEL	24.6838	27.0522	24.7955	4.94892	31.8115	24.7047	26.6038	4.95989
110__a550817.4325015.052018.687_G10.CEL	25.4443	22.8703	25.4993	4.94892	29.8251	27.5964	29.2022	4.9148
111__a550817.4325015.052018.687_G11.CEL	29.2105	28.8893	29.3975	3.94892	33.9006	30.0744	31.8742	4.9148
112__a550817.4325015.052018.688_A02.CEL	13.8312	21.4518	17.0657	4.5	26.1068	18.6122	21.3081	4.59386
113__a550817.4325015.052018.688_A04.CEL	15.3986	22.448	17.4902	4.94892	26.9112	19.8561	21.6535	4.78501
114__a550817.4325015.052018.688_A06.CEL	18.8085	26.8164	21.0423	5	32.0867	23.2476	25.4825	4.75774
115__a550817.4325015.052018.688_A07.CEL	19.9138	22.8417	20.2816	4.5	27.2292	23.4398	23.9239	4.81951
116__a550817.4325015.052018.688_A09.CEL	27.44	40.5065	30.6299	4.94892	42.705	30.2597	33.218	4.97339
117__a550817.4325015.052018.688_A12.CEL	19.6302	24.875	20.7101	5	29.4128	23.8291	24.7274	4.92192
118__a550817.4325015.052018.688_B01.CEL	26.1073	33.877	27.4276	5.05108	36.4676	27.24	29.1455	4.89932
119__a550817.4325015.052018.688_B05.CEL	9.77559	19.8483	13.7495	4.94892	25.3401	14.8649	18.4778	4.63408
120__a550817.4325015.052018.688_B10.CEL	20.8701	33.8141	23.7608	5.05108	34.9364	21.8105	24.9611	4.75529
121__a550817.4325015.052018.688_C05.CEL	12.1879	16.3763	12.9213	4.94892	25.4279	18.8745	20.5806	4.59385
122__a550817.4325015.052018.688_C06.CEL	28.4911	26.652	29.1663	3.94892	32.3856	29.601	31.7156	4.9148
123__a550817.4325015.052018.688_C07.CEL	24.4391	23.8466	25.1964	NA	30.4857	25.6691	28.9942	4.87453
124__a550817.4325015.052018.688_C10.CEL	32.1066	39.9996	32.4531	4.94892	43.8235	33.4149	35.2952	4.82012
125__a550817.4325015.052018.688_D02.CEL	10.414	17.5349	12.2212	4.94892	25.684	16.1978	18.8392	4.62897
126__a550817.4325015.052018.688_D07.CEL	35.554	36.5075	35.8501	NA	37.723	31.0396	33.3484	4.84898
127__a550817.4325015.052018.688_D10.CEL	30.2194	32.248	30.6258	5	37.5644	31.917	33.809	4.82012
128__a550817.4325015.052018.688_E04.CEL	11.5823	18.9852	14.857	3.94892	26.8551	17.1251	20.9831	4.62897
129__a550817.4325015.052018.688_E10.CEL	15.3544	20.7752	17.527	5	28.2144	19.9876	23.1111	4.43783
130__a550817.4325015.052018.688_E11.CEL	22.4261	25.3459	22.7113	5	31.898	26.0108	27.4676	4.97959
131__a550817.4325015.052018.688_F01.CEL	25.8617	31.1304	27.2716	4.94892	34.8686	25.7293	28.7173	4.91648
132__a550817.4325015.052018.688_F02.CEL	24.5679	26.7157	25.0864	3.94892	31.3038	24.7025	26.9399	4.91648
133__a550817.4325015.052018.688_F03.CEL	15.8859	19.9539	16.5323	5	25.8439	17.8117	19.9822	4.91648
134__a550817.4325015.052018.688_F11.CEL	22.1932	31.2403	23.6542	5.5	36.6576	25.826	28.2345	4.98287
135__a550817.4325015.052018.688_F12.CEL	21.9571	25.9674	23.275	4.94892	30.6996	22.6303	25.4666	4.92988
136__a550817.4325015.052018.688_G03.CEL	30.9624	35.4814	31.466	5	40.0821	32.786	34.5884	4.97959
137__a550817.4325015.052018.688_G04.CEL	16.9963	22.5821	18.6743	4.94892	27.9661	18.6931	21.7246	4.91648
138__a550817.4325015.052018.688_G05.CEL	25.4511	27.4173	25.7559	5	31.8704	25.4035	27.4844	4.91648
139__a550817.4325015.052018.688_G12.CEL	22.7443	30.9926	23.7162	5.5	36.4575	26.2634	28.285	4.98287
140__a550817.4325015.052018.688_H01.CEL	23.9253	29.9415	25.0357	4.94892	35.6088	27.2007	29.3582	5.14334
141__a550817.4325015.052018.688_H02.CEL	32.2415	32.5723	32.4985	5	37.7331	33.8012	35.4282	5.14334
142__a550817.4325015.052018.688_H04.CEL	16.6018	24.0217	18.3569	4.94892	29.1285	18.3799	21.4664	4.76941
143__a550817.4325015.052018.688_H12.CEL	27.2006	36.9741	28.7883	5	41.2874	29.8003	32.4104	4.98287
144__a550817.4325015.052018.689_A08.CEL	19.9515	34.2683	24.8635	NA	37.885	24.1897	28.4613	4.94108
145__a550817.4325015.052018.689_A10.CEL	25.9076	28.7586	26.2798	5	32.5487	28.8113	29.2576	4.90699
146__a550817.4325015.052018.689_A11.CEL	16.7247	25.2542	20.2176	4.94892	30.734	23.6667	25.9978	4.88501
147__a550817.4325015.052018.689_A12.CEL	46.2546	44.4717	47.1156	5	47.1303	46.7606	48.0288	4.94201
148__a550817.4325015.052018.689_B03.CEL	15.5356	30.2793	22.3079	4.94892	37.3125	25.8691	30.5049	4.92831
149__a550817.4325015.052018.689_B06.CEL	30.8686	35.6575	30.935	4.94892	38.4833	31.1653	32.928	4.89851
150__a550817.4325015.052018.689_B07.CEL	11.6989	13.3839	12.2161	4.94892	23.4018	18.5528	20.0973	4.9148
151__a550817.4325015.052018.689_B08.CEL	38.0901	41.4437	38.2048	4.94892	44.6426	37.2078	39.1475	4.95839
152__a550817.4325015.052018.689_B09.CEL	20.7677	22.7265	21.3289	4.94892	28.3187	21.5966	23.7842	4.95222
153__a550817.4325015.052018.689_B10.CEL	17.1014	27.8471	20.1164	4.94892	32.3448	18.076	22.4025	4.67187
154__a550817.4325015.052018.689_B11.CEL	21.7815	29.4449	22.7351	4.94892	33.7435	22.4012	24.928	4.95222
155__a550817.4325015.052018.689_B12.CEL	40.0227	39.6287	40.3103	4.94892	41.1723	37.1881	39.3542	4.9148
156__a550817.4325015.052018.689_C10.CEL	12.6508	23.5291	17.4333	NA	28.7975	19.9133	23.29	4.80958
157__a550817.4325015.052018.689_D07.CEL	18.4239	31.4181	21.7906	NA	37.2589	25.1962	28.1435	4.87131
158__a550817.4325015.052018.689_D09.CEL	13.3772	16.3135	14.2127	3.94892	23.4105	19.8166	20.6434	4.75828
159__a550817.4325015.052018.689_D10.CEL	37.9733	42.3713	38.7256	3.94892	45.2727	36.6567	39.2614	4.95725
160__a550817.4325015.052018.689_E03.CEL	30.898	40.7353	32.2259	4.94892	43.7871	30.4429	33.3923	4.99064
161__a550817.4325015.052018.689_E04.CEL	25.8629	29.1289	26.7546	5	NA	NA	NA	4.94907
162__a550817.4325015.052018.689_E05.CEL	22.0036	24.0353	22.3546	4.94892	28.9486	22.7346	24.3365	4.86451
163__a550817.4325015.052018.689_E07.CEL	28.2547	30.8326	28.3319	4.94892	35.1446	28.5851	30.1098	4.77521
164__a550817.4325015.052018.689_E08.CEL	29.2264	40.8594	30.5877	4.94892	44.249	30.9017	33.6834	4.94907
165__a550817.4325015.052018.689_E09.CEL	17.4285	25.6613	19.1146	4.94892	31.6431	21.4621	23.7918	4.58407
166__a550817.4325015.052018.689_E11.CEL	11.9891	22.6899	15.1564	4.05108	28.0925	13.6613	18.3086	4.56652
167__a550817.4325015.052018.689_E12.CEL	29.5189	31.0733	29.5593	4.94892	35.3076	29.4169	30.951	4.77521
168__a550817.4325015.052018.689_F02.CEL	37.7179	43.5599	37.9603	5	45.7506	36.4546	38.0782	4.94187
169__a550817.4325015.052018.689_F03.CEL	14.3499	22.4563	15.5271	3.94892	29.473	19.4366	21.3328	4.77521
170__a550817.4325015.052018.689_F05.CEL	26.9531	31.843	28.279	4.5	36.9829	27.7902	30.6285	4.95725
171__a550817.4325015.052018.689_F06.CEL	26.4405	36.3315	28.5705	4.94892	40.6072	27.3833	30.8656	4.95725
172__a550817.4325015.052018.689_F07.CEL	41.3673	49.1843	42.4215	5	50.9854	39.2305	42.1316	4.94907
173__a550817.4325015.052018.689_F12.CEL	34.125	34.2707	34.512	5	37.4606	32.5971	34.4089	4.77521
174__a550817.4325015.052018.689_G01.CEL	16.1314	26.2801	19.1654	4.5	31.0085	18.3159	21.9265	4.81129
175__a550817.4325015.052018.689_G02.CEL	15.6946	23.4783	18.3885	4	28.7461	17.9692	21.2946	4.65081
176__a550817.4325015.052018.689_G03.CEL	21.3748	23.8615	21.6407	5	29.0555	22.4776	23.9399	4.81129
177__a550817.4325015.052018.689_G04.CEL	18.309	21.97	18.7921	4.94892	27.5633	19.8252	21.8591	4.69448
178__a550817.4325015.052018.689_G07.CEL	23.1957	25.3078	23.6977	4.5	29.903	24.0618	25.7044	4.8618
179__a550817.4325015.052018.689_G08.CEL	37.234	40.4647	37.256	4.5	42.4621	35.0647	36.6408	4.77521
180__a550817.4325015.052018.689_H01.CEL	24.7495	26.0841	25.5174	5	30.6029	24.914	26.909	4.86451
181__a550817.4325015.052018.689_H02.CEL	21.5576	26.1573	24.2208	4.94892	30.589	22.7616	26.1298	4.88397
182__a550817.4325015.052018.689_H04.CEL	26.8693	28.9776	27.2786	4.5	33.2217	26.6193	28.7617	4.85495
183__a550817.4325015.052018.689_H07.CEL	13.0501	20.3204	15.1152	4.94892	26.1962	15.8704	18.6322	4.49034
184__a550817.4325015.052018.689_H08.CEL	33.9113	40.4829	34.1616	4.94892	42.4768	32.4275	34.1239	4.81129
185__a550817.4325015.052018.689_H11.CEL	16.7553	22.0615	17.1531	NA	27.5229	18.1765	20.2256	4.37354
186__a550817.4325015.052018.690_A11.CEL	22.0633	34.1719	25.3006	4.5	38.026	25.8309	28.9461	4.90257
187__a550817.4325015.052018.690_A12.CEL	29.8457	32.2164	30.8493	5	36.4471	32.0077	33.4592	4.91821
188__a550817.4325015.052018.690_B01.CEL	28.4302	33.1508	29.1333	4.5	37.2016	30.8842	32.0634	4.91821
189__a550817.4325015.052018.690_B02.CEL	24.211	35.4913	28.3362	4.94892	39.0914	27.5355	31.4151	4.91821
190__a550817.4325015.052018.690_B03.CEL	24.7086	29.5825	26.5088	5	34.3202	27.9304	29.9288	4.91821
191__a550817.4325015.052018.690_B08.CEL	14.5722	28.3182	20.4462	4.5	33.2994	19.8853	24.9976	4.90257
192__a550817.4325015.052018.690_B10.CEL	25.6364	30.3847	26.4654	4.94892	34.968	28.6668	29.8934	4.91821
193__a550817.4325015.052018.690_B11.CEL	13.5231	24.9679	17.1105	3.94892	30.5941	19.0527	22.2845	4.90257
194__a550817.4325015.052018.690_B12.CEL	21.3777	27.9917	22.5779	5	33.0357	25.2867	26.7315	4.90257
195__a550817.4325015.052018.690_C02.CEL	24.4331	28.5473	25.7839	4.94892	33.4844	27.7117	29.3391	4.75774
196__a550817.4325015.052018.690_C05.CEL	10.8959	22.6211	17.1867	4.5	28.6991	16.9675	22.3465	4.91821
197__a550817.4325015.052018.690_C09.CEL	11.5149	22.5215	16.5495	5.05108	22.7143	17.667	15.0924	4.75774
198__a550817.4325015.052018.690_C10.CEL	11.5004	24.9223	17.2985	4.94892	30.5573	17.4473	22.4374	4.75774
199__a550817.4325015.052018.690_C11.CEL	24.0545	36.2386	28.0472	5	39.6948	27.4112	31.1801	4.91821
200__a550817.4325015.052018.690_D02.CEL	29.573	32.6988	30.1474	4.5	36.8365	31.7912	32.8882	4.91821
201__a550817.4325015.052018.690_D07.CEL	22.785	41.2193	29.929	5	43.7166	26.4037	32.7106	4.75774
202__a550817.4325015.052018.690_D08.CEL	18.0345	40.2639	29.4464	4.94892	42.9452	22.6333	32.3181	4.90257
203__a550817.4325015.052018.690_D12.CEL	35.2182	42.265	36.7085	5	44.561	36.2716	38.2249	5.09372
204__a550817.4325015.052018.690_E02.CEL	27.0888	35.4698	29.1857	4.5	39.074	29.8195	32.106	4.91821
205__a550817.4325015.052018.690_E03.CEL	21.6976	31.2921	24.6936	5	35.7007	25.5406	28.4523	4.90257
206__a550817.4325015.052018.690_E07.CEL	36.9614	39.4608	38.5203	4.94892	42.2967	37.6552	39.6985	4.90257
207__a550817.4325015.052018.690_F01.CEL	25.4917	27.1172	26.3086	3.5	30.6815	27.8669	28.826	4.65904
208__a550817.4325015.052018.690_F02.CEL	15.9851	19.3847	16.7434	4.94892	25.851	22.1616	22.8495	4.81951
209__a550817.4325015.052018.690_F03.CEL	21.2349	25.6063	22.2104	4.5	29.4615	24.4883	25.4926	4.78501
210__a550817.4325015.052018.690_F05.CEL	38.9759	42.0769	39.3823	4.94892	42.761	38.5691	39.4598	4.78501
211__a550817.4325015.052018.690_F06.CEL	16.9383	15.7649	17.2155	4.5	21.5149	21.0782	21.43	4.65904
212__a550817.4325015.052018.690_F08.CEL	12.0664	19.7749	14.4795	4.94892	24.7528	17.2114	19.2046	4.49856
213__a550817.4325015.052018.690_F12.CEL	17.3508	27.7171	20.5868	5	32.3779	22.2521	25.0492	4.97766
214__a550817.4325015.052018.690_G01.CEL	31.3107	30.723	31.3107	4.94892	34.8051	33.3318	33.7717	4.97766
215__a550817.4325015.052018.690_G02.CEL	20.9638	32.3145	24.4931	3.94892	36.0902	25.1197	28.2265	4.97766
216__a550817.4325015.052018.690_G04.CEL	31.5373	45.4761	34.7289	5	47.9392	35.2889	37.8506	4.90257
217__a550817.4325015.052018.690_G05.CEL	13.1235	23.062	18.2265	5.05108	28.3281	23.2177	24.6474	4.7342
218__a550817.4325015.052018.690_G09.CEL	12.351	17.9368	14.174	5	23.2686	17.4374	18.9561	4.49856
219__a550817.4325015.052018.690_G10.CEL	24.7273	27.2881	25.4764	4.5	30.8195	27.2602	28.1491	4.81951
220__a550817.4325015.052018.690_G11.CEL	14.3567	19.7352	16.1551	4.94892	24.7208	19.0292	20.5675	4.81951
221__a550817.4325015.052018.690_G12.CEL	15.3817	22.6897	18.0757	4.94892	30.1215	23.168	25.2411	4.9671
222__a550817.4325015.052018.690_H01.CEL	28.5091	35.0702	31.0309	4.94892	38.3153	31.1082	33.5441	4.97339
223__a550817.4325015.052018.690_H02.CEL	24.1903	26.4389	24.4985	5	30.1337	26.8339	27.3538	4.78501
224__a550817.4325015.052018.690_H04.CEL	20.0497	20.2584	20.1442	4.94892	26.4426	24.8358	25.1806	4.78501
225__a550817.4325015.052018.690_H05.CEL	20.0942	24.9036	21.7986	3.94892	28.894	23.583	25.1577	4.81951
226__a550817.4325015.052018.690_H07.CEL	24.2574	29.3992	26.8249	4.94892	32.5242	26.8873	29.246	4.81951
228__a550817.4325015.052018.691_G10.CEL	14.2703	25.7296	18.4794	5.94892	32.301	19.2585	23.9295	4.82012
229__a550817.4325015.052018.692_A02.CEL	28.991	44.3802	32.59	3.94892	47.3608	30.9421	35.4066	4.82012
230__a550817.4325015.052018.692_C08.CEL	23.6841	30.5078	24.8783	5.05108	36.1593	26.7301	29.1341	4.82012
231__a550817.4325015.052018.692_E03.CEL	36.5417	47.2621	38.3921	NA	46.5661	34.1805	37.3164	4.97959
232__a550817.4325015.052018.692_E04.CEL	20.6079	24.0422	21.2914	5.05108	30.8438	23.697	25.5948	4.97959
233__a550817.4325015.052018.692_E05.CEL	30.9976	35.6187	31.5371	5	40.1929	32.8139	34.6462	4.98287
234__a550817.4325015.052018.692_E07.CEL	22.397	27.1255	22.9195	5	33.335	25.9878	27.6369	4.97959
235__a550817.4325015.052018.692_E08.CEL	38.6761	40.8396	38.9286	5.05108	42.2174	35.5848	37.6841	4.97959
236__a550817.4325015.052018.692_E10.CEL	22.0324	26.5492	23.3472	5	32.8696	25.6984	27.9848	4.98287
237__a550817.4325015.052018.692_E11.CEL	33.7174	33.0279	34.2605	5.05108	36.9281	32.3223	34.4844	4.97959
238__a550817.4325015.052018.692_E12.CEL	23.7471	24.7259	24.0706	4.94892	31.3973	27.0594	28.5732	4.98287
239__a550817.4325015.052018.692_F01.CEL	14.6329	22.1988	17.7454	5	29.3568	19.8255	23.4285	4.66192
240__a550817.4325015.052018.692_F02.CEL	24.7366	28.5186	25.7783	4.94892	34.4599	27.8447	29.9622	4.98287
241__a550817.4325015.052018.692_F03.CEL	20.8536	29.9318	23.355	5	35.601	24.7628	27.9911	4.98287
242__a550817.4325015.052018.692_F04.CEL	30.5324	35.3408	31.878	4.94892	39.9686	32.4447	34.9235	4.98287
243__a550817.4325015.052018.692_F05.CEL	15.438	29.1338	19.8418	4.94892	34.8842	19.6137	24.662	4.94116
244__a550817.4325015.052018.692_F12.CEL	15.6206	23.2244	17.3084	5	30.185	20.6095	23.0731	4.98287
245__a550817.4325015.052018.692_G01.CEL	28.3448	30.3072	28.5043	3.94892	35.9041	30.7084	32.1795	4.98287
246__a550817.4325015.052018.692_G02.CEL	29.13	34.8595	29.8142	4.5	39.58	31.3316	33.2449	4.97959
247__a550817.4325015.052018.692_G03.CEL	29.0481	36.317	29.9164	5	40.7568	31.2667	33.328	4.97959
248__a550817.4325015.052018.692_G04.CEL	14.3504	22.706	16.3419	5	29.0538	18.3087	21.2372	4.95239
249__a550817.4325015.052018.692_G05.CEL	23.8343	28.2671	24.4345	4.94892	34.2568	27.1285	28.8692	4.98287
250__a550817.4325015.052018.692_G06.CEL	20.916	26.8351	22.5638	5	33.1005	24.8123	27.3476	4.98287
251__a550817.4325015.052018.693_A01.CEL	23.181	26.3069	23.665	5	32.674	26.61	28.2433	4.98287
252__a550817.4325015.052018.693_A02.CEL	25.5554	31.9537	26.6915	4.94892	37.2336	28.4945	30.7049	4.98287
253__a550817.4325015.052018.693_A04.CEL	28.2682	36.5589	29.7211	5	40.9521	30.6476	33.1691	4.98287
254__a550817.4325015.052018.693_A11.CEL	29.0533	30.4072	29.1863	NA	33.0204	26.1182	28.4084	4.91648
255__a550817.4325015.052018.693_A12.CEL	22.3102	27.4513	23.4236	5	33.598	25.9189	28.0469	5.14334
256__a550817.4325015.052018.693_B01.CEL	24.2001	31.265	25.9583	4.94892	36.6775	27.4189	30.1086	4.98287
257__a550817.4325015.052018.693_B03.CEL	29.2815	32.683	33.676	4.94892	36.1222	28.4436	33.9264	4.92988
258__a550817.4325015.052018.693_B10.CEL	13.4509	20.8782	15.8069	4.94892	28.2905	18.8874	21.8517	4.8224
259__a550817.4325015.052018.693_C02.CEL	18.9869	29.4717	21.8642	4.94892	35.2294	23.2813	26.7786	4.97959
260__a550817.4325015.052018.693_C03.CEL	20.9699	26.2536	21.513	5	32.6309	24.8551	26.4929	4.98287
261__a550817.4325015.052018.693_D02.CEL	19.1062	32.6423	22.7893	NA	36.667	22.709	26.6216	4.97959
262__a550817.4325015.052018.693_E10.CEL	18.4029	25.178	19.8999	5.05108	30.3277	23.0871	24.4906	4.78224
263__a550817.4325015.052018.693_E11.CEL	33.6376	43.0147	33.7282	5.05108	44.7303	35.1787	35.738	4.9671
264__a550817.4325015.052018.693_E12.CEL	29.5242	32.4475	29.8997	5	34.9856	31.0674	31.7469	4.78501
265__a550817.4325015.052018.693_F06.CEL	17.8423	21.8519	18.5424	4.5	27.4158	18.3069	21.0627	4.75766
266__a550817.4325015.052018.693_F07.CEL	10.6979	18.5832	12.945	4.94892	24.9731	13.6043	16.965	4.76108
267__a550817.4325015.052018.693_G04.CEL	41.5363	31.528	33.8312	NA	36.5503	25.987	30.6532	4.83196
268__a550817.4325015.052018.693_G05.CEL	18.667	22.9972	19.2559	5	28.7839	23.1703	23.9003	4.78061
269__a550817.4325015.052018.693_G11.CEL	27.0357	30.8539	27.3903	NA	35.128	29.8124	30.5166	4.94108
270__a550817.4325015.052018.693_H01.CEL	39.1878	29.8746	31.5219	NA	37.8472	30.705	30.3474	4.80495
271__a550817.4325015.052018.693_H02.CEL	10.255	16.1484	11.938	3.94892	21.8245	15.7738	17.1374	4.49856
272__a550817.4325015.052018.693_H03.CEL	13.0245	20.1872	15.4102	5	25.0857	17.9719	19.9616	4.49856
273__a550817.4325015.052018.693_H09.CEL	29.8913	32.6133	30.9211	5	36.1574	29.0178	31.7244	4.82723
274__a550817.4325015.052018.693_H12.CEL	29.6426	35.5801	30.6043	5	38.9442	31.8814	33.1308	4.92982
275__a550817.4325016.052018.796_A01.CEL	23.4213	25.2444	24.387	4.94892	29.9249	23.8598	25.9896	4.83861
276__a550817.4325016.052018.796_A02.CEL	12.3105	18.4077	13.4478	3.94892	24.4045	15.0414	17.092	4.64747
277__a550817.4325016.052018.796_A03.CEL	28.8068	34.9482	29.2428	4.94892	38.7969	29.382	30.9877	4.9512
278__a550817.4325016.052018.796_A04.CEL	24.6014	26.507	24.9605	5	31.2268	24.8194	26.8762	4.85495
280__a550817.4325016.052018.796_A07.CEL	39.9076	41.017	41.6877	5	43.6973	38.1925	41.11	4.94187
281__a550817.4325016.052018.796_A08.CEL	28.3783	32.0449	29.6165	5	36.4526	29.0419	31.2916	4.9512
282__a550817.4325016.052018.796_A09.CEL	26.1667	29.082	27.458	4.5	33.0237	26.0388	28.4875	4.86451
283__a550817.4325016.052018.796_A11.CEL	28.4085	30.2075	29.0951	5	33.9324	27.8181	29.819	4.86451
284__a550817.4325016.052018.796_A12.CEL	13.612	20.4433	14.8912	5	26.0482	16.0744	18.266	4.54357
285__a550817.4325016.052018.796_B01.CEL	13.3168	19.1721	14.8174	4.5	25.269	16.082	18.39	4.81129
286__a550817.4325016.052018.796_B03.CEL	25.8629	29.1289	26.6337	4.94892	36.3062	28.6888	30.9731	4.94907
287__a550817.4325016.052018.796_B05.CEL	25.2645	26.6098	25.7826	4.94892	31.2576	24.1978	26.9516	4.75766
288__a550817.4325016.052018.796_B06.CEL	23.2579	23.2619	23.7399	4.94892	29.6778	24.3791	26.4901	4.99214
289__a550817.4325016.052018.796_B08.CEL	31.1383	33.5443	31.3387	4.94892	37.9806	30.6337	32.6706	4.99064
290__a550817.4325016.052018.796_B09.CEL	36.5141	43.6064	36.5141	4.94892	46.109	35.6966	37.7455	4.94907
291__a550817.4325016.052018.796_B10.CEL	27.8321	38.6015	28.3866	4.94892	42.0894	29.1915	31.4221	4.99064
292__a550817.4325016.052018.796_B11.CEL	25.8024	30.9999	26.0686	5.05108	35.372	25.1669	27.359	4.99064
293__a550817.4325016.052018.796_B12.CEL	23.7705	29.5511	24.6708	4.94892	34.7562	24.786	27.2472	4.99064
294__a550817.4325016.052018.796_C01.CEL	16.6368	24.3421	18.5029	4.94892	30.6649	19.6094	22.909	4.89584
295__a550817.4325016.052018.796_C04.CEL	13.7391	21.9156	16.1873	5	27.4672	15.0503	19.147	4.63608
296__a550817.4325016.052018.796_C06.CEL	18.4969	27.0307	19.7818	4.94892	32.4853	20.8332	23.7857	4.89584
297__a550817.4325016.052018.796_C07.CEL	18.0433	24.2498	19.4187	NA	28.6488	18.5038	21.4416	4.58733
298__a550817.4325016.052018.796_C08.CEL	27.8865	30.5881	28.8492	4.94892	34.4699	26.2788	29.4459	4.56652
299__a550817.4325016.052018.796_C09.CEL	12.6154	20.0496	14.37	4.94892	26.0485	14.5156	17.7286	4.67187
300__a550817.4325016.052018.796_C10.CEL	29.4521	29.7833	29.9394	5	34.9437	29.2954	31.5325	4.99064
301__a550817.4325016.052018.796_C11.CEL	13.2038	22.1871	17.0149	4.94892	27.6865	14.6254	19.8203	4.79655
302__a550817.4325016.052018.796_C12.CEL	25.4057	36.167	26.9687	4.94892	38.6716	25.3788	28.7119	4.87593
303__a550817.4325016.052018.796_D01.CEL	13.044	27.9869	18.8445	4	32.3696	14.4986	21.3084	4.63608
304__a550817.4325016.052018.796_D03.CEL	27.0814	30.5587	28.6364	4.94892	34.2862	26.474	29.6662	4.81402
305__a550817.4325016.052018.796_D05.CEL	27.6019	33.0142	27.9165	4.94892	37.5525	27.8269	29.8872	4.99214
306__a550817.4325016.052018.796_D06.CEL	14.1341	21.7286	17.7767	3.94892	29.0691	18.7093	23.0669	4.94116
307__a550817.4325016.052018.796_D07.CEL	31.5361	38.0162	32.4771	5	41.5915	30.9494	33.5966	4.99214
308__a550817.4325016.052018.796_D08.CEL	23.4912	36.0095	28.549	3.94892	38.8476	22.7904	29.2017	4.75766
309__a550817.4325016.052018.796_D09.CEL	20.038	30.806	23.054	4.5	34.6459	20.0496	24.7323	4.79655
310__a550817.4325016.052018.796_D10.CEL	17.8329	30.5954	21.7992	4.94892	35.5994	20.0734	24.9115	4.99064
311__a550817.4325016.052018.796_D11.CEL	21.052	25.3555	21.6508	5	31.3684	22.6284	24.7909	4.99064
312__a550817.4325016.052018.796_D12.CEL	23.393	34.4853	24.9331	4.94892	38.7404	24.4864	27.4606	4.99064
313__a550817.4325016.052018.796_E01.CEL	22.3782	25.9241	23.3738	4.94892	31.8275	23.6809	26.1923	4.99214
314__a550817.4325016.052018.796_E02.CEL	23.9704	28.475	24.763	5	33.8873	24.9447	27.3222	4.99214
315__a550817.4325016.052018.796_E04.CEL	18.7122	23.8162	20.5571	2.94892	29.0019	18.9974	22.7014	4.79655
316__a550817.4325016.052018.796_E06.CEL	33.3969	41.5146	34.2246	5	44.4163	32.4263	35.018	4.99064
317__a550817.4325016.052018.796_E07.CEL	24.1693	32.9456	24.7466	4.94892	37.4972	25.1025	27.3088	4.99214
318__a550817.4325016.052018.796_E08.CEL	13.4148	23.0125	16.1335	4.94892	29.7646	17.4896	21.285	4.87593
319__a550817.4325016.052018.796_E09.CEL	26.9916	29.6518	27.0133	5	34.8375	27.3425	29.1525	4.99214
320__a550817.4325016.052018.796_E11.CEL	12.8721	22.6496	16.8177	4.94892	28.1428	14.8516	19.9241	4.60134
321__a550817.4325016.052018.796_E12.CEL	30.1084	37.3394	33.233	5	41.045	29.8163	34.2114	4.99214
322__a550817.4325016.052018.796_F01.CEL	19.4263	31.5365	22.9165	3.94892	35.2358	19.5641	24.6204	4.75766
323__a550817.4325016.052018.796_F02.CEL	30.1206	37.6006	30.6844	4.94892	41.2559	29.826	32.1385	4.99064
324__a550817.4325016.052018.796_F03.CEL	26.7497	30.4582	27.2047	NA	35.0052	25.7902	28.1377	4.99064
325__a550817.4325016.052018.796_F04.CEL	41.9328	47.2799	43.0969	5.05108	46.3953	35.7797	39.0309	4.99064
326__a550817.4325016.052018.796_F05.CEL	13.9782	23.4521	17.2359	4.94892	30.0622	17.8602	22.0406	4.87593
327__a550817.4325016.052018.796_F06.CEL	13.5615	24.9589	18.3217	4.05108	29.3973	14.1721	20.0266	4.75766
328__a550817.4325016.052018.796_F10.CEL	24.6495	32.1574	26.2986	4.94892	35.8056	24.1469	27.5398	4.89584
329__a550817.4325016.052018.796_F12.CEL	11.8202	21.9089	15.2633	4.94892	29.0173	16.4404	20.6885	4.89584
330__a550817.4325016.052018.796_G03.CEL	28.095	30.3626	28.1529	5	34.4499	28.2037	29.9366	4.89851
331__a550817.4325016.052018.796_G05.CEL	18.9047	24.9569	20.4662	5	29.9782	20.3637	23.3005	4.71477
332__a550817.4325016.052018.796_G07.CEL	25.3522	30.6785	25.8742	5	34.7396	25.2352	27.4812	4.95222
333__a550817.4325016.052018.796_G08.CEL	44.5809	46.69	44.8657	4.94892	48.8788	42.3593	44.5652	4.95839
334__a550817.4325016.052018.796_G09.CEL	30.8351	35.5952	31.3281	5.05108	38.959	30.2298	32.4677	4.96506
335__a550817.4325016.052018.796_G11.CEL	40.9951	44.3785	41.6162	4.94892	44.2094	36.923	39.6024	4.8514
336__a550817.4325016.052018.796_G12.CEL	30.4643	34.6277	31.2895	5	37.8199	28.6819	31.4903	4.86302
337__a550817.4325016.052018.796_H01.CEL	16.3383	22.9395	18.0985	NA	29.9305	20.2925	23.1152	4.94093
338__a550817.4325016.052018.796_H02.CEL	26.9205	30.2092	27.6292	4.94892	34.2521	25.8693	28.5132	4.86302
339__a550817.4325016.052018.796_H04.CEL	23.62	27.6791	24.8657	3.94892	32.2091	23.2497	26.2655	4.86302
340__a550817.4325016.052018.796_H05.CEL	17.6993	26.5793	20.0433	4.94892	31.3211	18.5506	22.3431	4.86302
341__a550817.4325016.052018.796_H06.CEL	32.1703	31.0924	32.9941	5	34.9324	30.8925	33.4903	4.8514
342__a550817.4325016.052018.796_H07.CEL	13.8912	18.7973	15.9264	5	25.146	16.1388	19.39	4.95989
343__a550817.4325016.052018.796_H09.CEL	21.2585	25.0709	21.9878	4.94892	30.0703	22.232	24.5382	4.8514
344__a550817.4325016.052018.796_H10.CEL	14.1619	19.6718	15.8213	4.94892	25.7106	16.5995	19.5225	4.8514
345__a550817.4325016.052018.796_H11.CEL	19.7496	21.8126	19.9646	4.94892	29.1089	23.8496	25.4084	4.75432
346__a550817.4325016.052018.797_A01.CEL	34.4178	37.7196	35.4957	5.05108	40.3974	32.5871	35.3243	4.95839
347__a550817.4325016.052018.797_A02.CEL	32.1482	33.9528	32.2356	5.05108	35.5797	28.4132	30.6983	4.8514
348__a550817.4325016.052018.797_A03.CEL	16.4763	17.4698	16.8282	5	23.9326	18.4364	20.3415	4.71477
349__a550817.4325016.052018.797_A04.CEL	30.1491	34.975	30.7248	4.94892	38.0675	29.2883	31.6445	4.87525
350__a550817.4325016.052018.797_A05.CEL	16.0426	19.3229	16.6884	3.94892	25.5703	17.8463	20.0098	4.95222
351__a550817.4325016.052018.797_A06.CEL	17.4995	21.5868	18.5361	4.94892	27.2569	19.2485	21.7307	4.8514
352__a550817.4325016.052018.797_A08.CEL	14.7099	25.951	17.6285	NA	30.2168	15.5197	19.6519	4.86302
353__a550817.4325016.052018.797_A09.CEL	26.1378	33.9622	28.0148	5	37.2825	25.2481	28.8269	4.86302
354__a550817.4325016.052018.797_A10.CEL	27.3304	26.1403	27.4551	4.94892	32.0391	28.8373	30.5427	4.89851
355__a550817.4325016.052018.797_A11.CEL	21.367	32.4538	23.6306	4.94892	36.0646	21.4616	25.2608	4.885
356__a550817.4325016.052018.797_A12.CEL	14.2482	22.1744	16.2389	4.94892	27.7642	15.8114	19.2487	4.86302
357__a550817.4325016.052018.797_B01.CEL	18.5653	24.1801	19.2299	NA	29.0177	18.0564	20.7496	4.86302
358__a550817.4325016.052018.797_B02.CEL	14.0183	26.7231	17.879	4.94892	31.4372	15.629	20.5827	4.86302
359__a550817.4325016.052018.797_B03.CEL	30.1555	30.8009	30.8482	4.94892	34.697	29.2933	31.745	4.8514
360__a550817.4325016.052018.797_B04.CEL	15.9238	22.9137	17.7975	5	28.4698	17.752	20.9119	4.95222
361__a550817.4325016.052018.797_B05.CEL	31.2326	31.5962	32.8611	4.94892	36.6911	31.7651	34.8011	4.96506
362__a550817.4325016.052018.797_B06.CEL	12.308	21.6271	15.1371	5.05108	27.4712	14.9519	18.6108	4.95222
363__a550817.4325016.052018.797_B07.CEL	42.2293	43.9787	42.2293	5.05108	42.6055	34.6382	37.1809	4.95222
364__a550817.4325016.052018.797_B08.CEL	17.4388	25.5131	19.5059	4.94892	30.4601	18.3438	21.906	4.72453
365__a550817.4325016.052018.797_B09.CEL	9.41795	17.6946	12.1087	4.94892	26.3788	15.7396	19.0092	4.95222
366__a550817.4325016.052018.797_B10.CEL	17.1084	21.4773	18.1286	4.94892	27.1685	18.9381	21.3992	4.5543
367__a550817.4325016.052018.797_B11.CEL	24.0009	27.1401	24.2338	5	31.8825	24.1627	26.147	4.95222
368__a550817.4325016.052018.797_B12.CEL	31.6118	36.6274	32.558	5	40.7536	32.066	34.5545	4.95839
369__a550817.4325016.052018.797_C01.CEL	42.7682	43.8348	43.1402	4.94892	46.1084	40.7703	43.0384	4.96506
370__a550817.4325016.052018.797_C02.CEL	16.6391	23.0105	18.8323	4.94892	29.8509	19.6041	22.9449	4.79677
371__a550817.4325016.052018.797_C04.CEL	18.8877	18.1691	19.0405	5	25.8491	21.9671	23.5598	4.95839
372__a550817.4325016.052018.797_C05.CEL	23.5382	25.7186	23.5969	NA	30.2415	22.3407	24.4095	4.95222
373__a550817.4325016.052018.797_H11.CEL	17.1133	26.993	22.6153	5	32.2293	21.9022	26.7619	4.75774
374__a550817.4325016.052018.798_A04.CEL	30.2602	37.3919	31.1231	NA	38.1901	27.0747	29.4246	4.52494
375__a550817.4325016.052018.798_A05.CEL	14.9196	19.668	15.6647	4.94892	24.9435	16.8381	18.5339	4.71439
376__a550817.4325016.052018.798_A06.CEL	15.8933	21.7526	17.0109	5.05108	27.4261	17.7629	19.8756	4.58407
377__a550817.4325016.052018.798_A07.CEL	13.6022	24.2645	17.3704	4.94892	29.3809	16.3085	20.4665	4.49034
378__a550817.4325016.052018.798_A08.CEL	32.8958	33.2921	32.9702	5	36.6704	31.6215	33.1549	4.81129
379__a550817.4325016.052018.798_A09.CEL	13.317	23.6597	17.5181	5.05108	28.1801	16.2983	20.3774	4.56303
380__a550817.4325016.052018.798_A10.CEL	21.4702	26.2254	21.7088	4.94892	31.4877	24.3517	25.7241	4.7235
381__a550817.4325016.052018.798_B04.CEL	19.7221	28.9305	24.499	5	32.9958	20.4891	25.9033	4.89584
382__a550817.4325016.052018.798_B10.CEL	26.1148	36.8528	27.9611	NA	39.5179	27.3202	30.1665	4.97959
383__a550817.4325016.052018.798_B11.CEL	15.504	27.0681	19.0654	5.05108	32.3645	18.7868	23.0152	4.92228
384__a550817.4325016.052018.798_C01.CEL	26.9675	32.7451	28.0675	5	37.8726	29.6153	31.8241	4.98287
385__a550817.4325016.052018.798_C02.CEL	26.8145	31.0253	27.1329	4.94892	36.4839	29.4939	31.064	4.98287
386__a550817.4325016.052018.798_C03.CEL	27.027	31.9439	28.7582	5	37.2257	29.6625	32.386	4.97959
387__a550817.4325016.052018.798_C04.CEL	25.7664	33.7409	26.4031	4.94892	38.6767	28.662	30.4704	4.97959
388__a550817.4325016.052018.798_C05.CEL	24.3296	26.9169	25.5228	4.94892	33.2033	27.8153	30.0239	4.86451
389__a550817.4325016.052018.798_C06.CEL	19.8842	25.2642	21.0252	5	31.8321	23.9934	26.0961	4.97959
390__a550817.4325016.052018.798_C07.CEL	47.475	54.9773	49.309	4.94892	57.2113	47.1609	50.3612	5.13318
391__a550817.4325016.052018.798_C08.CEL	31.9509	39.063	33.423	5	41.3684	30.7183	33.8392	4.87525
392__a550817.4325016.052018.798_C09.CEL	27.2386	33.9265	27.6816	4.94892	37.2342	26.2017	28.6647	4.87593
393__a550817.4325016.052018.798_C10.CEL	17.9602	23.8079	19.0673	5.05108	28.8679	17.9969	20.8741	4.89055
394__a550817.4325016.052018.798_C11.CEL	27.6712	33.1104	28.0613	5.94892	38.3714	29.0857	31.1991	4.99214
395__a550817.4325016.052018.798_C12.CEL	41.2767	38.5329	41.2767	4.94892	42.043	38.0372	40.2575	4.99064
396__a550817.4325016.052018.798_D01.CEL	27.5472	32.1651	29.6973	5	36.8669	27.7835	31.3356	5.18178
397__a550817.4325016.052018.798_D02.CEL	33.3849	41.8625	33.6143	4.94892	44.9281	33.6378	35.7579	4.95725
398__a550817.4325016.052018.798_D03.CEL	27.2025	27.6839	27.7829	4.94892	35.1095	29.9732	32.153	4.92774
399__a550817.4325016.052018.798_D04.CEL	21.5915	32.5963	24.0076	4.94892	37.8444	24.6282	28.1349	4.92228
401__a550817.4325016.052018.798_D06.CEL	18.6981	23.9031	19.9547	4.94892	32.7678	23.9748	26.3951	4.94907
402__a550817.4325016.052018.798_D07.CEL	20.3435	30.414	22.5606	4.94892	37.1763	25.0573	28.1812	4.94907
403__a550817.4325016.052018.798_D08.CEL	36.084	39.1327	36.795	4.94892	42.8691	35.0373	37.5552	4.94907
404__a550817.4325016.052018.798_D09.CEL	17.332	25.6467	18.8043	5	30.8207	18.7986	21.7063	4.92228
405__a550817.4325016.052018.798_D10.CEL	28.2587	28.4169	28.3919	NA	31.8262	25.745	27.9291	4.82723
406__a550817.4325016.052018.798_D11.CEL	29.1265	28.2955	29.1265	NA	31.744	26.316	28.4326	4.82723
408__a550817.4325016.052018.798_E01.CEL	16.113	22.8252	16.9801	5.05108	28.04	17.7539	20.107	4.63609
409__a550817.4325016.052018.798_E02.CEL	19.2112	29.7284	21.8921	4.94892	33.8279	20.5413	24.3805	4.69448
410__a550817.4325016.052018.798_E03.CEL	18.2464	25.2697	19.3981	NA	29.6952	19.1576	21.7643	4.82723
411__a550817.4325016.052018.798_E04.CEL	27.3551	26.6328	27.9696	NA	30.6182	25.1505	27.6396	4.82723
412__a550817.4325016.052018.798_E05.CEL	25.4979	25.5755	25.8232	NA	31.6564	27.6317	29.424	4.87453
413__a550817.4325016.052018.798_E06.CEL	41.6161	47.2321	41.8366	4.94892	45.1966	37.8516	39.6889	4.83212
414__a550817.4325016.052018.798_E07.CEL	20.2267	23.5006	20.4328	4.94892	30.2518	24.1636	25.7293	4.89851
415__a550817.4325016.052018.798_E08.CEL	20.1071	23.2595	21.191	4.94892	30.0886	24.0849	26.249	4.9148
416__a550817.4325016.052018.798_E09.CEL	20.5765	20.3653	20.6811	4.94892	26.1406	21.5358	23.3388	4.93002
418__a550817.4325016.052018.798_E11.CEL	25.5727	29.0105	26.4985	4.94892	33.7435	25.9011	28.3923	4.96844
420__a550817.4325016.052018.798_F04.CEL	29.6356	32.3055	30.7553	NA	37.3065	33.5704	34.7219	4.94201
421__a550817.4325016.052018.798_F05.CEL	34.1444	34.081	34.3537	4.94892	38.7401	37.149	37.6487	4.95132
422__a550817.4325016.052018.798_F06.CEL	26.3361	37.9406	28.5115	NA	42.5	32.9751	34.7571	4.92831
423__a550817.4325016.052018.798_F09.CEL	32.8045	36.4866	32.8621	4.94892	40.6825	36.0855	36.4355	4.94201
424__a550817.4325016.052018.798_F10.CEL	33.9373	32.893	34.8822	5	37.7808	36.9846	38.0786	4.94201
425__a550817.4325016.052018.798_F11.CEL	36.9962	49.3125	41.5514	4.94892	50.2	39.9888	43.6952	4.92831
426__a550817.4325016.052018.798_F12.CEL	24.439	28.5858	25.5924	4.94892	32.678	27.5603	28.7958	4.86608
427__a550817.4325016.052018.798_G02.CEL	20.9949	27.6236	22.7848	4.94892	32.1765	24.8358	26.5957	4.94116
428__a550817.4325016.052018.798_G03.CEL	27.2493	30.6509	30.0097	5.05108	34.2832	27.9914	30.9154	4.89932
429__a550817.4325016.052018.798_G05.CEL	26.2917	36.725	28.8263	3.94892	39.8551	29.1701	31.7322	4.91547
430__a550817.4325016.052018.798_G06.CEL	26.4331	31.043	28.4425	4	35.2671	29.2823	31.4201	4.91547
431__a550817.4325016.052018.798_G09.CEL	22.5073	32.0388	24.1413	4.05108	35.1506	24.6182	26.5033	4.94116
432__a550817.4325016.052018.798_G12.CEL	23.8654	37.4841	27.2857	4.05108	37.4214	23.7812	27.3773	4.75529
433__a550817.4325016.052018.798_H03.CEL	11.1253	18.7251	15.459	NA	24.4002	15.5846	19.4414	4.45524
435__a550817.4325016.052018.798_H07.CEL	12.6622	24.528	17.2305	5.05108	28.6488	16.4101	20.485	4.47361
436__a550817.4325016.052018.798_H12.CEL	34.607	27.961	28.6398	NA	29.9599	27.0748	26.4459	4.83759
437__a550817.4325016.052018.799_A02.CEL	32.6638	37.1578	34.6014	NA	40.001	34.4057	36.4482	4.97766
438__a550817.4325016.052018.799_A07.CEL	35.0306	17.5034	25.7012	NA	NA	20.1259	25.4451	NA
439__a550817.4325016.052018.799_A10.CEL	13.8266	24.4383	18.4168	5	29.7304	19.455	23.2842	4.97766
441__a550817.4325016.052018.799_B04.CEL	41.5171	40.5698	41.5543	NA	42.3273	37.258	39.4772	4.95839
443__a550817.4325016.052018.799_B07.CEL	9.28314	11.8242	9.91864	4.94892	21.6405	18.7706	18.9384	4.76145
444__a550817.4325016.052018.799_B08.CEL	26.4899	33.4915	27.6205	4.94892	37.4355	30.4765	31.7836	4.97766
445__a550817.4325016.052018.799_B12.CEL	19.989	26.0066	21.9339	4.5	30.7877	21.3777	24.1783	4.65081
446__a550817.4325016.052018.799_C02.CEL	19.3893	18.6321	19.7881	4.94892	26.9554	23.6126	25.2875	4.9148
447__a550817.4325016.052018.799_C05.CEL	29.1329	31.6854	29.539	4.5	35.5822	31.6033	32.3307	4.97339
448__a550817.4325016.052018.799_C10.CEL	24.4953	25.5727	24.7128	4.94892	31.8273	26.4178	28.1735	4.95839
450__a550817.4325016.052018.800_C05.CEL	14.886	21.2978	16.5376	4.5	25.7672	19.0698	20.5989	4.59781
451__a550817.4325016.052018.800_C07.CEL	16.657	28.7875	22.2058	4.5	28.3333	24.3214	26.6396	4.75828
452__a550817.4325016.052018.800_C08.CEL	8.15051	12.4863	9.53919	4.94892	18.6522	13.724	14.9066	4.43734
453__a550817.4325016.052018.800_D05.CEL	11.0844	17.247	12.4654	4.5	22.4964	16.0525	17.2867	4.43734
454__a550817.4325016.052018.800_D06.CEL	26.0427	34.0047	26.5845	5	37.2459	26.1824	27.961	4.77521
455__a550817.4325016.052018.800_E05.CEL	26.5459	33.7298	30.1093	5	36.9527	28.9591	32.443	4.9084
456__a550817.4325016.052018.800_E06.CEL	18.7971	26.938	21.6059	5	31.4685	22.809	25.5266	4.74793
457__a550817.4325016.052018.800_E09.CEL	25.5659	32.2974	26.6275	4	35.8672	25.804	27.996	4.81129
458__a550817.4325016.052018.800_F01.CEL	17.1177	21.9637	18.1297	NA	27.2362	22.2775	23.3283	4.75828
459__a550817.4325016.052018.800_F06.CEL	27.4711	37.8288	28.9223	4.94892	40.6315	30.9362	32.5923	4.73126
460__a550817.4325016.052018.800_F11.CEL	27.1505	36.9245	28.4659	4.94892	40.71	27.4686	30.334	4.99064
461__a550817.4325016.052018.800_F12.CEL	21.622	26.4918	22.7054	5.94892	31.9686	23.6795	25.6704	4.79073
462__a550817.4325016.052018.800_G01.CEL	16.1482	25.2419	20.3229	5	30.1702	18.3293	22.868	4.49034
463__a550817.4325016.052018.800_G02.CEL	15.6829	24.1201	18.9548	3.94892	29.2643	17.9599	21.7552	4.65081
464__a550817.4325016.052018.800_G03.CEL	23.3307	33.4375	24.2172	4.94892	36.9084	25.3454	27.2893	4.77521
465__a550817.4325016.052018.800_G04.CEL	23.8203	29.8299	24.2396	5	33.9099	24.1994	26.2899	4.82723
466__a550817.4325016.052018.800_G05.CEL	20.5781	22.9421	20.9886	5	29.1023	22.851	24.274	4.94187
467__a550817.4325016.052018.800_G06.CEL	36.6769	39.7495	36.8531	4.94892	42.6738	35.6283	37.1776	4.94187
468__a550817.4325016.052018.800_G09.CEL	38.2139	37.1193	38.651	5	39.7959	35.6234	38.0117	4.85495
469__a550817.4325016.052018.800_H04.CEL	23.6993	28.4183	25.3001	5	32.4878	24.0805	26.7323	4.86451
470__a550817.4325016.052018.800_H07.CEL	28.3756	30.6571	29.6223	4.94892	34.2955	27.7919	30.2478	4.83861
471__a550817.4325016.052018.800_H08.CEL	32.9455	37.0387	33.7705	5	40.4849	32.6668	34.6704	4.94187
472__a550817.4325016.052018.800_H10.CEL	25.6997	29.6226	26.2745	5	33.4602	25.6681	27.5248	4.83861
473__a550817.4325016.052018.800_H11.CEL	25.8546	28.9212	26.4935	4.94892	33.1761	25.814	28.1231	4.85495
474__a550817.4345742.120218.220_A12.CEL	21.2523	14.7513	16.4156	NA	21.9557	17.6903	17.1152	4.88555
475__a550817.4345742.120218.220_B11.CEL	44.3291	25.0841	29.8485	NA	42.6473	30.1553	32.2875	4.88555
476__a550817.4345742.120218.220_B12.CEL	31.7595	17.0602	22.4408	NA	31.1827	19.7351	22.4103	4.85079
477__a550817.4345742.120218.220_C11.CEL	38.909	12.5724	25.0841	NA	37.3559	17.2766	30.1105	4.78881
478__a550817.4345742.120218.220_C12.CEL	37.9001	30.9192	35.3989	NA	39.8806	34.0338	35.688	4.89765
479__a550817.4345742.120218.220_D11.CEL	30.3983	19.96	24.095	NA	36.4395	30.2291	30.709	4.88555
481__a550817.4345742.120218.220_E04.CEL	37.5359	29.4677	31.8037	NA	36.8079	27.8289	30.1289	4.87566
482__a550817.4345742.120218.220_E10.CEL	39.7618	43.7592	43.8347	NA	NA	43.3616	41.7123	NA
483__a550817.4345742.120218.220_E11.CEL	32.0494	14.658	22.9574	NA	37.9147	25.5369	29.6884	4.88555
484__a550817.4345742.120218.220_E12.CEL	42.6635	35.251	38.5191	NA	40.2211	35.4456	36.4879	4.85443
485__a550817.4345742.120218.220_F10.CEL	30.9279	21.8167	24.1482	NA	30.6007	23.943	24.052	4.88555
486__a550817.4345742.120218.220_F11.CEL	20.7682	8.12082	14.5187	NA	27.8352	19.7517	22.1182	4.88555
487__a550817.4345742.120218.220_F12.CEL	29.0299	20.2755	24.5271	NA	30.8959	27.763	28.7696	4.84598
489__a550817.4345742.120218.220_G08.CEL	47.9644	54.8828	48.748	NA	36.9819	25.4439	31.0432	4.77819
490__a550817.4345742.120218.220_G10.CEL	38.7099	21.3799	29.3939	NA	33.9055	20.9776	26.7667	4.88555
491__a550817.4345742.120218.220_G11.CEL	31.095	16.3766	25.0065	NA	37.062	27.0579	31.5266	4.88555
492__a550817.4345742.120218.220_G12.CEL	40.6872	28.65	33.8846	NA	41.4641	31.2029	33.5891	4.93715
493__a550817.4345742.120218.220_H10.CEL	45.2725	38.2933	38.4738	NA	43.4173	38.5244	36.9031	4.88555
494__a550817.4345742.120218.220_H11.CEL	30.5806	15.247	23.5153	NA	30.307	18.5126	23.6271	4.8517
495__a550817.4345742.120218.221_A03.CEL	63.1384	40.7779	42.7733	NA	58.0518	40.4859	40.6672	4.9174
496__a550817.4345742.120218.221_A11.CEL	21.1798	28.1505	24.4771	4.94892	33.8836	26.8086	29.7124	4.6982
498__a550817.4345742.120218.221_D01.CEL	20.635	28.3442	22.2008	5	34.3191	24.5893	27.0524	4.98287
499__a550817.4345742.120218.221_D03.CEL	12.4244	19.7818	14.3203	3.94892	25.7963	15.1547	18.2219	4.69448
500__a550817.4345742.120218.221_D10.CEL	19.0147	35.1209	23.9412	4.94892	38.7923	23.4112	27.8404	4.90257
501__a550817.4345742.120218.221_E01.CEL	30.0019	29.9588	30.0217	4.5	34.014	29.1057	30.9929	4.85495
502__a550817.4345742.120218.221_F01.CEL	20.1504	26.6658	22.9156	NA	30.6405	20.4102	24.1754	4.82723
503__a550817.4345742.120218.221_F11.CEL	19.5799	28.2976	20.8011	5.05108	31.4431	19.7873	22.1635	4.83861
504__a550817.4345742.120218.221_F12.CEL	12.75	18.2753	13.5968	NA	NA	14.6198	16.5583	NA
505__a550817.4345742.120218.221_G01.CEL	23.0255	27.3272	24.079	NA	31.0883	22.3019	24.9729	4.63609
506__a550817.4345742.120218.221_G02.CEL	29.7615	29.362	29.9851	4.94892	36.3088	32.2126	34.0214	4.95839
507__a550817.4345742.120218.221_G11.CEL	17.9563	21.1897	18.667	5	26.9363	19.6111	21.8371	4.87525
508__a550817.4345742.120218.221_G12.CEL	26.1047	32.9537	27.246	5.05108	36.2602	24.9662	27.833	4.92228
509__a550817.4345742.120218.221_H02.CEL	10.5594	16.779	12.1664	NA	35.7629	26.8143	29.5129	4.88555
510__a550817.4345742.120218.221_H03.CEL	17.2009	21.565	17.8826	NA	35.7629	26.8143	29.5129	4.88555
516__a550817.4345742.120218.222_A11.CEL	12.461	18.612	13.9581	4.94892	23.8138	17.5247	18.7805	4.65904
517__a550817.4345742.120218.222_A12.CEL	14.3546	24.647	17.4195	3.05108	27.8438	18.3996	20.8387	4.78501
518__a550817.4345742.120218.222_B01.CEL	23.0305	24.2695	23.5424	4	28.3821	25.9135	26.5761	4.81951
519__a550817.4345742.120218.222_B02.CEL	32.2371	35.7021	33.3695	4.94892	37.6135	33.2206	34.5691	4.78501
520__a550817.4345742.120218.222_B03.CEL	13.3583	17.0428	13.8422	4.94892	22.5467	18.2368	18.6863	4.78501
521__a550817.4345742.120218.222_B04.CEL	31.5557	31.2759	33.5275	5.05108	32.3323	29.7169	31.8798	4.78501
523__a550817.4345742.120218.222_B06.CEL	14.3305	17.2684	14.9862	5	22.5136	18.629	19.337	4.59781
524__a550817.4345742.120218.222_B07.CEL	34.8277	35.7797	36.5222	4.94892	36.5911	33.9297	35.9353	4.75828
525__a550817.4345742.120218.222_B08.CEL	35.9757	38.1753	37.3146	5	41.0009	37.3643	39.0044	4.84274
527__a550817.4345742.120218.222_B10.CEL	29.0009	38.281	31.6025	4.94892	41.344	31.3371	34.0718	4.90257
528__a550817.4345742.120218.222_B11.CEL	13.5399	21.1043	16.6455	4.94892	27.4743	19.066	21.9062	4.75774
529__a550817.4345742.120218.222_B12.CEL	21.3678	34.7557	26.6926	4.94892	38.4974	25.2789	30.0783	4.90257
530__a550817.4345742.120218.222_C01.CEL	18.3861	22.4092	18.8434	5	27.4218	22.8416	23.2091	4.92192
531__a550817.4345742.120218.222_C02.CEL	20.9049	23.6875	21.5205	4.94892	28.1285	24.8304	25.3731	4.92192
532__a550817.4345742.120218.222_C03.CEL	21.0876	27.1027	22.5877	5	31.2116	24.9858	26.2546	4.92192
533__a550817.4345742.120218.222_C04.CEL	24.7701	32.1022	26.1463	4.94892	35.2486	27.9086	29.149	4.90699
534__a550817.4345742.120218.222_C05.CEL	25.6971	30.3389	26.679	5	33.8248	28.6442	29.5823	4.90699
535__a550817.4345742.120218.222_C06.CEL	36.285	38.318	36.446	5	40.2676	37.0477	37.5264	4.92192
536__a550817.4345742.120218.222_C07.CEL	19.1584	23.5339	19.9373	NA	29.0001	23.6868	24.521	4.97339
537__a550817.4345742.120218.222_C08.CEL	29.8875	38.5624	32.7751	4.5	41.1352	32.2022	34.9628	4.97766
538__a550817.4345742.120218.222_C09.CEL	23.1263	32.4064	24.8803	4.94892	36.3816	26.7095	28.475	4.94108
539__a550817.4345742.120218.222_C10.CEL	11.038	28.4802	20.0449	5	33.2113	17.1152	24.5421	4.94108
540__a550817.4345742.120218.222_C11.CEL	28.651	31.6362	29.8391	5	35.7617	31.6112	32.924	4.94116
541__a550817.4345742.120218.222_C12.CEL	25.7341	35.2444	27.4855	5	38.6732	28.7793	30.594	4.94108
542__a550817.4345742.120218.222_D01.CEL	17.886	33.0967	23.9709	NA	36.9389	22.5504	27.7353	4.92982
543__a550817.4345742.120218.222_D02.CEL	23.5268	30.5267	24.5185	NA	34.8638	27.0274	28.1807	4.94108
544__a550817.4345742.120218.222_D03.CEL	27.1417	32.5805	27.7907	NA	36.5221	29.8965	30.8422	4.92982
545__a550817.4345742.120218.222_D04.CEL	25.9079	36.372	27.194	NA	39.5837	28.9172	30.3569	4.92982
546__a550817.4345742.120218.222_D06.CEL	29.6649	44.1117	33.6192	NA	44.2834	29.9029	33.7771	4.91261
547__a550817.4345742.120218.222_D07.CEL	18.9926	28.4483	22.5205	NA	33.7002	23.5712	26.8332	4.91261
548__a550817.4345742.120218.222_D08.CEL	30.2775	49.7937	35.719	NA	49.7013	32.9951	37.6906	4.87131
549__a550817.4345742.120218.222_D09.CEL	16.3864	25.4989	17.7009	NA	33.251	23.8556	25.3402	4.89591
550__a550817.4345742.120218.222_D10.CEL	15.749	27.1434	20.7513	NA	34.3644	23.4363	27.4311	4.59167
